# Supplementary material for: Multimodal AI and tumour microenvironment integration predicts metastasis in cutaneous melanoma
Source: Nat Commun. 2025 Nov 18;16:10095. doi: 10.1038/s41467-025-65051-0 (PMC12627701; doi:10.1038/s41467-025-65051-0)
Supplement: Supplementary file 4 — Source Data [file 41467_2025_65051_MOESM4_ESM.xlsx]

## Sheet: Figure 1
Source data are not applicable to this figure as it is schematic in nature.

## Sheet: Figure 2
Source data are not applicable to this figure as it is representative images in nature.

## Sheet: Figure3
Patient ID	Risk Group	Recurrence Free Survival Time (months)	Event	Cohort
1	Low Risk	3	Yes	Train/Validation
2	High Risk	7	Yes	Train/Validation
3	Low Risk	17	Yes	Train/Validation
4	Low Risk	23	Yes	Train/Validation
5	Low Risk	24	Yes	Train/Validation
6	Low Risk	33	Yes	Train/Validation
7	High Risk	36	Yes	Train/Validation
8	Low Risk	37	Yes	Train/Validation
9	Low Risk	40	Yes	Train/Validation
10	High Risk	46	Yes	Train/Validation
11	Low Risk	50	Yes	Train/Validation
12	High Risk	51	Yes	Train/Validation
13	High Risk	51	No	Train/Validation
14	High Risk	51	No	Train/Validation
15	High Risk	54	No	Train/Validation
16	High Risk	55	No	Train/Validation
17	High Risk	57	No	Train/Validation
18	Low Risk	58	No	Train/Validation
19	High Risk	58	No	Train/Validation
20	High Risk	59	No	Train/Validation
21	Low Risk	63	No	Train/Validation
22	High Risk	63	No	Train/Validation
23	Low Risk	63	No	Train/Validation
24	High Risk	64	No	Train/Validation
25	High Risk	65	No	Train/Validation
26	High Risk	67	No	Train/Validation
27	High Risk	70	No	Train/Validation
28	High Risk	71	No	Train/Validation
29	High Risk	72	No	Train/Validation
30	High Risk	72	No	Train/Validation
31	Low Risk	72	No	Train/Validation
32	High Risk	74	No	Train/Validation
33	Low Risk	74	No	Train/Validation
34	Low Risk	79	No	Train/Validation
35	Low Risk	79	No	Train/Validation
36	Low Risk	80	Yes	Train/Validation
37	High Risk	80	No	Train/Validation
38	High Risk	80	No	Train/Validation
39	Low Risk	80	No	Train/Validation
40	High Risk	80	No	Train/Validation
41	Low Risk	82	No	Train/Validation
42	High Risk	84	No	Train/Validation
43	High Risk	85	No	Train/Validation
44	High Risk	86	No	Train/Validation
45	High Risk	87	No	Train/Validation
46	High Risk	87	No	Train/Validation
47	Low Risk	87	No	Train/Validation
48	High Risk	89	No	Train/Validation
49	High Risk	89	No	Train/Validation
50	High Risk	90	No	Train/Validation
51	High Risk	90	No	Train/Validation
52	Low Risk	90	No	Train/Validation
53	High Risk	92	Yes	Train/Validation
54	Low Risk	92	No	Train/Validation
55	High Risk	94	No	Train/Validation
56	High Risk	94	No	Train/Validation
57	High Risk	95	No	Train/Validation
58	Low Risk	96	No	Train/Validation
59	Low Risk	97	No	Train/Validation
60	Low Risk	97	No	Train/Validation
61	Low Risk	98	Yes	Train/Validation
62	Low Risk	100	No	Train/Validation
63	Low Risk	103	No	Train/Validation
64	Low Risk	104	No	Train/Validation
65	High Risk	104	No	Train/Validation
66	Low Risk	106	No	Train/Validation
67	High Risk	107	No	Train/Validation
68	High Risk	108	No	Train/Validation
69	High Risk	109	No	Train/Validation
70	Low Risk	109	No	Train/Validation
71	Low Risk	110	No	Train/Validation
72	High Risk	110	No	Train/Validation
73	Low Risk	110	No	Train/Validation
74	High Risk	110	No	Train/Validation
75	Low Risk	111	No	Train/Validation
76	High Risk	111	No	Train/Validation
77	High Risk	112	No	Train/Validation
78	Low Risk	114	No	Train/Validation
79	Low Risk	114	No	Train/Validation
80	Low Risk	114	No	Train/Validation
81	Low Risk	115	No	Train/Validation
82	Low Risk	115	No	Train/Validation
83	High Risk	116	No	Train/Validation
84	High Risk	116	No	Train/Validation
85	Low Risk	117	No	Train/Validation
86	High Risk	118	No	Train/Validation
87	Low Risk	118	No	Train/Validation
88	High Risk	118	No	Train/Validation
89	Low Risk	120	No	Train/Validation
90	Low Risk	120	No	Train/Validation
91	Low Risk	121	No	Train/Validation
92	High Risk	122	No	Train/Validation
93	High Risk	122	No	Train/Validation
94	High Risk	125	No	Train/Validation
95	High Risk	125	No	Train/Validation
96	Low Risk	126	No	Train/Validation
97	Low Risk	127	No	Train/Validation
98	High Risk	128	No	Train/Validation
99	Low Risk	129	Yes	Train/Validation
100	Low Risk	129	No	Train/Validation
101	Low Risk	131	No	Train/Validation
102	Low Risk	133	No	Train/Validation
103	Low Risk	134	No	Train/Validation
104	Low Risk	134	No	Train/Validation
105	Low Risk	135	No	Train/Validation
106	Low Risk	138	No	Train/Validation
107	High Risk	140	No	Train/Validation
108	High Risk	141	No	Train/Validation
109	High Risk	144	No	Train/Validation
110	Low Risk	145	No	Train/Validation
111	High Risk	145	No	Train/Validation
112	Low Risk	145	No	Train/Validation
113	High Risk	146	No	Train/Validation
114	Low Risk	146	No	Train/Validation
115	Low Risk	147	No	Train/Validation
116	High Risk	149	No	Train/Validation
117	High Risk	153	No	Train/Validation
118	Low Risk	154	No	Train/Validation
119	High Risk	159	No	Train/Validation
120	High Risk	164	No	Train/Validation
121	Low Risk	167	No	Train/Validation
122	Low Risk	169	No	Train/Validation
123	High Risk	31	Yes	Train/Validation
124	Low Risk	197	No	Train/Validation
284	High Risk	5	Yes	Train/Validation
285	High Risk	7	Yes	Train/Validation
286	High Risk	10	No	Train/Validation
287	High Risk	11	Yes	Train/Validation
288	High Risk	11	No	Train/Validation
289	High Risk	12	No	Train/Validation
290	High Risk	15	No	Train/Validation
291	High Risk	17	Yes	Train/Validation
292	High Risk	17	Yes	Train/Validation
293	High Risk	18	Yes	Train/Validation
294	High Risk	18	Yes	Train/Validation
295	High Risk	21	Yes	Train/Validation
296	High Risk	22	Yes	Train/Validation
297	High Risk	22	Yes	Train/Validation
298	High Risk	23	Yes	Train/Validation
299	High Risk	35	Yes	Train/Validation
300	High Risk	37	Yes	Train/Validation
301	High Risk	37	Yes	Train/Validation
302	High Risk	39	Yes	Train/Validation
303	High Risk	44	Yes	Train/Validation
304	High Risk	51	Yes	Train/Validation
305	High Risk	51	No	Train/Validation
306	High Risk	55	Yes	Train/Validation
307	High Risk	55	Yes	Train/Validation
308	High Risk	56	Yes	Train/Validation
309	High Risk	58	No	Train/Validation
310	High Risk	58	No	Train/Validation
311	High Risk	60	No	Train/Validation
312	High Risk	61	No	Train/Validation
313	Low Risk	62	No	Train/Validation
314	High Risk	62	No	Train/Validation
315	High Risk	62	No	Train/Validation
316	Low Risk	62	No	Train/Validation
317	High Risk	63	Yes	Train/Validation
318	Low Risk	63	No	Train/Validation
319	High Risk	63	No	Train/Validation
320	High Risk	64	No	Train/Validation
321	High Risk	64	No	Train/Validation
322	High Risk	65	No	Train/Validation
323	High Risk	66	No	Train/Validation
324	High Risk	68	No	Train/Validation
325	High Risk	68	No	Train/Validation
326	Low Risk	68	No	Train/Validation
327	High Risk	70	No	Train/Validation
328	High Risk	71	No	Train/Validation
329	High Risk	71	No	Train/Validation
330	High Risk	71	No	Train/Validation
331	High Risk	71	No	Train/Validation
332	High Risk	72	No	Train/Validation
333	Low Risk	72	No	Train/Validation
334	Low Risk	73	No	Train/Validation
335	High Risk	73	No	Train/Validation
336	High Risk	74	No	Train/Validation
337	High Risk	74	No	Train/Validation
338	High Risk	75	No	Train/Validation
339	High Risk	75	No	Train/Validation
340	Low Risk	75	No	Train/Validation
341	High Risk	75	No	Train/Validation
342	High Risk	75	No	Train/Validation
343	High Risk	76	No	Train/Validation
344	High Risk	76	Yes	Train/Validation
345	High Risk	76	No	Train/Validation
346	High Risk	77	No	Train/Validation
347	High Risk	77	No	Train/Validation
348	Low Risk	78	No	Train/Validation
349	High Risk	78	No	Train/Validation
350	High Risk	79	No	Train/Validation
351	High Risk	79	No	Train/Validation
352	High Risk	79	No	Train/Validation
353	High Risk	80	No	Train/Validation
354	High Risk	80	No	Train/Validation
355	Low Risk	81	No	Train/Validation
356	High Risk	81	No	Train/Validation
357	High Risk	81	No	Train/Validation
358	High Risk	82	No	Train/Validation
359	High Risk	83	No	Train/Validation
360	High Risk	84	No	Train/Validation
361	High Risk	84	No	Train/Validation
362	High Risk	85	No	Train/Validation
363	High Risk	85	No	Train/Validation
364	High Risk	85	No	Train/Validation
365	High Risk	86	No	Train/Validation
366	Low Risk	86	No	Train/Validation
367	Low Risk	86	No	Train/Validation
368	High Risk	86	No	Train/Validation
369	High Risk	87	No	Train/Validation
370	High Risk	87	No	Train/Validation
371	High Risk	87	No	Train/Validation
372	High Risk	88	No	Train/Validation
373	High Risk	88	No	Train/Validation
374	High Risk	88	No	Train/Validation
375	High Risk	89	No	Train/Validation
376	High Risk	89	No	Train/Validation
377	High Risk	89	No	Train/Validation
378	High Risk	89	No	Train/Validation
379	High Risk	89	No	Train/Validation
380	Low Risk	90	No	Train/Validation
381	High Risk	90	No	Train/Validation
382	High Risk	90	No	Train/Validation
383	High Risk	90	No	Train/Validation
384	High Risk	90	No	Train/Validation
385	High Risk	91	No	Train/Validation
386	High Risk	91	No	Train/Validation
387	High Risk	91	No	Train/Validation
388	High Risk	92	No	Train/Validation
389	Low Risk	92	No	Train/Validation
390	High Risk	92	No	Train/Validation
391	Low Risk	92	No	Train/Validation
392	High Risk	93	No	Train/Validation
393	High Risk	94	No	Train/Validation
394	High Risk	94	No	Train/Validation
395	High Risk	94	No	Train/Validation
396	High Risk	94	No	Train/Validation
397	High Risk	94	No	Train/Validation
398	High Risk	95	No	Train/Validation
399	High Risk	96	No	Train/Validation
400	High Risk	97	No	Train/Validation
401	High Risk	97	No	Train/Validation
402	High Risk	97	No	Train/Validation
403	High Risk	98	No	Train/Validation
404	High Risk	98	No	Train/Validation
405	High Risk	98	No	Train/Validation
406	High Risk	98	No	Train/Validation
407	High Risk	98	No	Train/Validation
408	High Risk	98	No	Train/Validation
409	High Risk	98	No	Train/Validation
410	High Risk	98	No	Train/Validation
411	High Risk	99	No	Train/Validation
412	High Risk	99	No	Train/Validation
413	High Risk	99	No	Train/Validation
414	High Risk	99	No	Train/Validation
415	High Risk	99	No	Train/Validation
416	Low Risk	100	No	Train/Validation
417	High Risk	100	No	Train/Validation
418	High Risk	100	No	Train/Validation
419	Low Risk	100	No	Train/Validation
420	Low Risk	100	No	Train/Validation
421	High Risk	101	No	Train/Validation
422	High Risk	101	No	Train/Validation
423	High Risk	101	No	Train/Validation
424	Low Risk	101	No	Train/Validation
425	Low Risk	102	No	Train/Validation
426	High Risk	102	No	Train/Validation
427	High Risk	102	No	Train/Validation
428	High Risk	102	No	Train/Validation
429	High Risk	103	No	Train/Validation
430	High Risk	104	No	Train/Validation
431	Low Risk	104	No	Train/Validation
432	Low Risk	104	No	Train/Validation
433	High Risk	105	No	Train/Validation
434	High Risk	106	No	Train/Validation
435	High Risk	106	No	Train/Validation
436	Low Risk	106	No	Train/Validation
437	Low Risk	106	No	Train/Validation
438	High Risk	108	No	Train/Validation
439	High Risk	108	No	Train/Validation
440	High Risk	108	Yes	Train/Validation
441	Low Risk	108	No	Train/Validation
442	High Risk	109	No	Train/Validation
443	High Risk	109	No	Train/Validation
444	High Risk	109	No	Train/Validation
445	Low Risk	110	No	Train/Validation
446	High Risk	110	No	Train/Validation
447	High Risk	110	No	Train/Validation
448	High Risk	111	No	Train/Validation
449	High Risk	111	No	Train/Validation
450	Low Risk	111	No	Train/Validation
451	High Risk	111	No	Train/Validation
452	Low Risk	111	No	Train/Validation
453	High Risk	111	No	Train/Validation
454	High Risk	112	No	Train/Validation
455	High Risk	113	No	Train/Validation
456	High Risk	113	No	Train/Validation
457	High Risk	113	No	Train/Validation
458	High Risk	114	No	Train/Validation
459	High Risk	116	No	Train/Validation
460	High Risk	116	No	Train/Validation
461	High Risk	117	No	Train/Validation
462	High Risk	118	No	Train/Validation
463	High Risk	118	No	Train/Validation
464	High Risk	119	No	Train/Validation
465	Low Risk	119	No	Train/Validation
466	High Risk	119	No	Train/Validation
467	High Risk	122	No	Train/Validation
468	High Risk	123	No	Train/Validation
469	High Risk	123	No	Train/Validation
470	High Risk	125	No	Train/Validation
471	High Risk	125	No	Train/Validation
472	High Risk	127	No	Train/Validation
473	High Risk	131	No	Train/Validation
474	High Risk	131	No	Train/Validation
475	High Risk	134	Yes	Train/Validation
476	High Risk	134	No	Train/Validation
477	High Risk	134	No	Train/Validation
478	High Risk	135	No	Train/Validation
479	High Risk	136	No	Train/Validation
480	High Risk	137	No	Train/Validation
481	High Risk	137	No	Train/Validation
482	High Risk	139	No	Train/Validation
483	High Risk	141	No	Train/Validation
484	High Risk	142	No	Train/Validation
485	High Risk	143	No	Train/Validation
486	High Risk	144	No	Train/Validation
487	High Risk	147	No	Train/Validation
488	High Risk	152	No	Train/Validation
489	High Risk	157	No	Train/Validation
490	High Risk	158	No	Train/Validation
491	High Risk	158	No	Train/Validation
492	High Risk	162	No	Train/Validation
493	High Risk	166	No	Train/Validation
494	High Risk	167	No	Train/Validation
495	High Risk	173	No	Train/Validation
496	High Risk	195	No	Train/Validation
497	High Risk	196	No	Train/Validation
498	High Risk	198	No	Train/Validation
499	High Risk	200	No	Train/Validation
500	High Risk	213	No	Train/Validation
501	High Risk	214	No	Train/Validation
502	High Risk	218	No	Train/Validation
503	High Risk	222	No	Train/Validation
504	High Risk	223	No	Train/Validation
505	High Risk	226	No	Train/Validation
506	High Risk	238	No	Train/Validation
507	High Risk	240	No	Train/Validation
508	High Risk	253	No	Train/Validation
509	High Risk	257	No	Train/Validation
510	High Risk	267	No	Train/Validation
511	Low Risk	72	Yes	Train/Validation
512	Low Risk	40	Yes	Train/Validation
513	Low Risk	26	Yes	Train/Validation
514	High Risk	44	Yes	Train/Validation
515	Low Risk	7	Yes	Train/Validation
516	High Risk	41	Yes	Train/Validation
517	Low Risk	94	Yes	Train/Validation
518	Low Risk	33	Yes	Train/Validation
519	High Risk	32	Yes	Train/Validation
520	Low Risk	56	Yes	Train/Validation
521	High Risk	2	Yes	Train/Validation
522	Low Risk	25	Yes	Train/Validation
523	Low Risk	20	Yes	Train/Validation
524	High Risk	3	Yes	Train/Validation
525	High Risk	14	Yes	Train/Validation
526	High Risk	19	Yes	Train/Validation
527	High Risk	51	Yes	Train/Validation
528	Low Risk	0	Yes	Train/Validation
529	Low Risk	1	Yes	Train/Validation
530	High Risk	46	Yes	Train/Validation
531	Low Risk	31	Yes	Train/Validation
532	Low Risk	7	Yes	Train/Validation
533	High Risk	4	Yes	Train/Validation
534	High Risk	19	Yes	Train/Validation
535	Low Risk	33	Yes	Train/Validation
536	High Risk	21	Yes	Train/Validation
537	Low Risk	52	Yes	Train/Validation
538	High Risk	4	Yes	Train/Validation
539	High Risk	10	Yes	Train/Validation
540	Low Risk	16	Yes	Train/Validation
541	High Risk	47	Yes	Train/Validation
542	Low Risk	35	Yes	Train/Validation
543	Low Risk	19	Yes	Train/Validation
544	High Risk	40	Yes	Train/Validation
545	High Risk	16	Yes	Train/Validation
546	High Risk	15	No	Train/Validation
547	High Risk	47	No	Train/Validation
548	High Risk	1	No	Train/Validation
549	Low Risk	51	No	Train/Validation
550	High Risk	117	No	Train/Validation
551	High Risk	62	No	Train/Validation
552	High Risk	57	No	Train/Validation
553	Low Risk	31	No	Train/Validation
554	Low Risk	112	No	Train/Validation
555	High Risk	111	No	Train/Validation
556	High Risk	34	No	Train/Validation
557	Low Risk	85	No	Train/Validation
558	High Risk	119	No	Train/Validation
559	Low Risk	68	No	Train/Validation
560	High Risk	12	No	Train/Validation
561	High Risk	84	No	Train/Validation
562	Low Risk	65	No	Train/Validation
563	Low Risk	85	No	Train/Validation
564	Low Risk	84	No	Train/Validation
565	Low Risk	94	No	Train/Validation
566	High Risk	89	No	Train/Validation
567	Low Risk	60	No	Train/Validation
568	Low Risk	1	No	Train/Validation
569	Low Risk	1	No	Train/Validation
570	Low Risk	37	No	Train/Validation
571	Low Risk	99	No	Train/Validation
572	Low Risk	23	No	Train/Validation
573	Low Risk	12	No	Train/Validation
574	Low Risk	107	No	Train/Validation
575	Low Risk	80	No	Train/Validation
576	Low Risk	133	No	Train/Validation
577	Low Risk	70	No	Train/Validation
578	Low Risk	34	No	Train/Validation
579	Low Risk	1	No	Train/Validation
580	High Risk	51	No	Train/Validation
581	High Risk	1	No	Train/Validation
582	High Risk	33	No	Train/Validation
583	Low Risk	25	No	Train/Validation
584	Low Risk	98	No	Train/Validation
585	Low Risk	4	No	Train/Validation
586	Low Risk	51	No	Train/Validation
587	High Risk	81	No	Train/Validation
588	High Risk	94	No	Train/Validation
589	High Risk	47	No	Train/Validation
590	Low Risk	40	No	Train/Validation
591	High Risk	3	No	Train/Validation
592	Low Risk	90	No	Train/Validation
593	Low Risk	117	No	Train/Validation
594	Low Risk	2	No	Train/Validation
595	High Risk	70	No	Train/Validation
596	Low Risk	104	No	Train/Validation
597	Low Risk	129	No	Train/Validation
598	Low Risk	3	No	Train/Validation
599	Low Risk	17	No	Train/Validation
600	Low Risk	98	No	Train/Validation
601	High Risk	63	No	Train/Validation
602	Low Risk	51	No	Train/Validation
603	Low Risk	55	No	Train/Validation
604	Low Risk	2	No	Train/Validation
605	Low Risk	22	No	Train/Validation
606	High Risk	31	No	Train/Validation
607	Low Risk	45	No	Train/Validation
608	Low Risk	16	No	Train/Validation
609	Low Risk	98	No	Train/Validation
610	Low Risk	68	No	Train/Validation
611	High Risk	114	No	Train/Validation
612	Low Risk	3	No	Train/Validation
613	High Risk	58	No	Train/Validation
614	Low Risk	3	No	Train/Validation
615	Low Risk	106	No	Train/Validation
616	Low Risk	18	No	Train/Validation
617	Low Risk	1	No	Train/Validation
618	Low Risk	1	No	Train/Validation
619	Low Risk	137	No	Train/Validation
620	Low Risk	66	No	Train/Validation
621	High Risk	2	No	Train/Validation
622	Low Risk	63	No	Train/Validation
623	Low Risk	18	No	Train/Validation
624	Low Risk	102	No	Train/Validation
625	Low Risk	76	No	Train/Validation
626	Low Risk	70	No	Train/Validation
627	Low Risk	2	No	Train/Validation
628	Low Risk	103	No	Train/Validation
629	Low Risk	118	No	Train/Validation
630	Low Risk	74	No	Train/Validation
631	High Risk	80	No	Train/Validation
632	High Risk	137	No	Train/Validation
633	Low Risk	87	No	Train/Validation
634	Low Risk	99	No	Train/Validation
635	Low Risk	67	No	Train/Validation
636	High Risk	91	No	Train/Validation
637	High Risk	2	No	Train/Validation
638	Low Risk	75	No	Train/Validation
639	Low Risk	110	No	Train/Validation
640	Low Risk	52	No	Train/Validation
641	Low Risk	71	No	Train/Validation
642	Low Risk	142	No	Train/Validation
643	High Risk	1	No	Train/Validation
644	Low Risk	82	No	Train/Validation
645	High Risk	120	No	Train/Validation
646	Low Risk	123	No	Train/Validation
647	Low Risk	45	No	Train/Validation
648	Low Risk	34	No	Train/Validation
649	High Risk	30	No	Train/Validation
650	Low Risk	14	No	Train/Validation
651	Low Risk	66	No	Train/Validation
652	Low Risk	71	No	Train/Validation
653	Low Risk	32	No	Train/Validation
654	Low Risk	54	No	Train/Validation
655	Low Risk	83	No	Train/Validation
656	Low Risk	118	No	Train/Validation
657	High Risk	4	No	Train/Validation
658	High Risk	102	No	Train/Validation
659	Low Risk	51	No	Train/Validation
660	High Risk	18	No	Train/Validation
661	Low Risk	17	No	Train/Validation
662	Low Risk	98	No	Train/Validation
663	Low Risk	55	No	Train/Validation
664	Low Risk	94	No	Train/Validation
665	Low Risk	80	No	Train/Validation
666	Low Risk	74	No	Train/Validation
667	Low Risk	2	No	Train/Validation
668	High Risk	127	No	Train/Validation
669	High Risk	100	No	Train/Validation
670	Low Risk	51	No	Train/Validation
671	Low Risk	43	No	Train/Validation
672	High Risk	97	No	Train/Validation
673	Low Risk	87	No	Train/Validation
674	Low Risk	53	No	Train/Validation
675	Low Risk	116	No	Train/Validation
676	High Risk	28	No	Train/Validation
677	High Risk	91	No	Train/Validation
678	Low Risk	79	No	Train/Validation
679	Low Risk	101	No	Train/Validation
680	Low Risk	84	No	Train/Validation
681	Low Risk	83	No	Train/Validation
682	Low Risk	69	No	Train/Validation
683	Low Risk	60	No	Train/Validation
684	Low Risk	32	No	Train/Validation
685	Low Risk	93	No	Train/Validation
686	Low Risk	116	No	Train/Validation
687	Low Risk	118	No	Train/Validation
688	Low Risk	76	No	Train/Validation
689	Low Risk	65	No	Train/Validation
690	High Risk	42	No	Train/Validation
691	Low Risk	111	No	Train/Validation
692	Low Risk	107	No	Train/Validation
693	Low Risk	97	No	Train/Validation
694	Low Risk	93	No	Train/Validation
695	Low Risk	91	No	Train/Validation
696	Low Risk	96	No	Train/Validation
697	Low Risk	84	No	Train/Validation
698	Low Risk	24	No	Train/Validation
699	Low Risk	110	No	Train/Validation
700	Low Risk	111	No	Train/Validation
701	High Risk	73	No	Train/Validation
702	Low Risk	85	No	Train/Validation
703	Low Risk	113	No	Train/Validation
704	Low Risk	100	No	Train/Validation
705	Low Risk	67	No	Train/Validation
706	Low Risk	18	No	Train/Validation
707	Low Risk	43	No	Train/Validation
708	Low Risk	37	No	Train/Validation
709	Low Risk	66	No	Train/Validation
710	High Risk	94	No	Train/Validation
711	Low Risk	51	No	Train/Validation
712	Low Risk	23	No	Train/Validation
713	Low Risk	123	No	Train/Validation
714	High Risk	98	No	Train/Validation
715	Low Risk	36	No	Train/Validation
716	High Risk	50	No	Train/Validation
717	Low Risk	66	No	Train/Validation
718	Low Risk	48	No	Train/Validation
719	Low Risk	28	No	Train/Validation
720	High Risk	111	No	Train/Validation
721	Low Risk	9	No	Train/Validation
722	High Risk	67	No	Train/Validation
723	High Risk	19	No	Train/Validation
724	Low Risk	31	No	Train/Validation
725	Low Risk	29	No	Train/Validation
726	High Risk	39	No	Train/Validation
727	Low Risk	54	No	Train/Validation
728	High Risk	103	No	Train/Validation
729	Low Risk	50	No	Train/Validation
730	Low Risk	83	No	Train/Validation
731	Low Risk	90	No	Train/Validation
732	Low Risk	52	No	Train/Validation
733	Low Risk	90	No	Train/Validation
734	Low Risk	74	No	Train/Validation
735	Low Risk	62	No	Train/Validation
736	Low Risk	60	No	Train/Validation
737	Low Risk	3	No	Train/Validation
738	Low Risk	90	No	Train/Validation
739	Low Risk	70	No	Train/Validation
740	Low Risk	2	No	Train/Validation
741	Low Risk	81	No	Train/Validation
742	Low Risk	35	No	Train/Validation
743	Low Risk	90	No	Train/Validation
744	Low Risk	117	No	Train/Validation
745	Low Risk	64	No	Train/Validation
746	Low Risk	74	No	Train/Validation
747	Low Risk	71	No	Train/Validation
748	Low Risk	12	No	Train/Validation
749	Low Risk	52	No	Train/Validation
750	Low Risk	91	No	Train/Validation
751	Low Risk	43	No	Train/Validation
752	Low Risk	33	No	Train/Validation
753	Low Risk	59	No	Train/Validation
754	Low Risk	2	No	Train/Validation
755	High Risk	94	No	Train/Validation
756	Low Risk	1	No	Train/Validation
757	Low Risk	89	No	Train/Validation
758	Low Risk	100	No	Train/Validation
759	Low Risk	91	No	Train/Validation
760	Low Risk	78	No	Train/Validation
761	Low Risk	1	No	Train/Validation
762	High Risk	41	No	Train/Validation
763	Low Risk	13	No	Train/Validation
764	Low Risk	22	No	Train/Validation
765	High Risk	22	No	Train/Validation
766	High Risk	107	No	Train/Validation
767	Low Risk	134	No	Train/Validation
768	Low Risk	21	No	Train/Validation
769	Low Risk	2	No	Train/Validation
770	Low Risk	92	No	Train/Validation
771	Low Risk	102	No	Train/Validation
772	Low Risk	50	No	Train/Validation
773	Low Risk	2	No	Train/Validation
774	Low Risk	102	No	Train/Validation
775	Low Risk	1	No	Train/Validation
776	Low Risk	123	No	Train/Validation
777	Low Risk	91	No	Train/Validation
778	Low Risk	42	No	Train/Validation
779	Low Risk	31	No	Train/Validation
780	Low Risk	129	No	Train/Validation
781	Low Risk	100	No	Train/Validation
782	Low Risk	77	No	Train/Validation
783	Low Risk	75	No	Train/Validation
784	Low Risk	72	No	Train/Validation
785	Low Risk	110	No	Train/Validation
786	High Risk	35	No	Train/Validation
787	Low Risk	91	No	Train/Validation
788	Low Risk	73	No	Train/Validation
789	Low Risk	98	No	Train/Validation
790	Low Risk	100	No	Train/Validation
791	Low Risk	80	No	Train/Validation
792	Low Risk	26	No	Train/Validation
793	High Risk	23	No	Train/Validation
794	High Risk	77	No	Train/Validation
795	Low Risk	31	No	Train/Validation
796	High Risk	42	No	Train/Validation
797	High Risk	106	No	Train/Validation
798	High Risk	58	No	Train/Validation
799	Low Risk	87	No	Train/Validation
800	High Risk	2	No	Train/Validation
801	Low Risk	69	No	Train/Validation
802	High Risk	16	No	Train/Validation
803	Low Risk	98	No	Train/Validation
804	High Risk	65	No	Train/Validation
805	Low Risk	58	No	Train/Validation
806	High Risk	138	No	Train/Validation
807	High Risk	126	No	Train/Validation
808	Low Risk	96	No	Train/Validation
809	High Risk	96	No	Train/Validation
810	High Risk	152	No	Train/Validation
811	High Risk	100	No	Train/Validation
812	High Risk	113	No	Train/Validation
813	High Risk	131	No	Train/Validation
814	Low Risk	146	No	Train/Validation
815	High Risk	102	No	Train/Validation
816	High Risk	132	No	Train/Validation
817	High Risk	108	No	Train/Validation
818	High Risk	80	No	Train/Validation
819	High Risk	40	No	Train/Validation
820	High Risk	89	No	Train/Validation
821	Low Risk	123	No	Train/Validation
822	High Risk	108	No	Train/Validation
823	High Risk	92	No	Train/Validation
824	High Risk	99	No	Train/Validation
825	High Risk	131	No	Train/Validation
826	High Risk	123	No	Train/Validation
827	Low Risk	109	No	Train/Validation
828	Low Risk	94	No	Train/Validation
829	High Risk	36	No	Train/Validation
830	High Risk	38	No	Train/Validation
831	High Risk	33	No	Train/Validation
832	Low Risk	100	No	Train/Validation
833	High Risk	123	No	Train/Validation
834	Low Risk	121	No	Train/Validation
835	Low Risk	123	No	Train/Validation
836	Low Risk	89	No	Train/Validation
837	High Risk	92	No	Train/Validation
838	Low Risk	162	No	Train/Validation
839	High Risk	2	No	Train/Validation
840	Low Risk	88	No	Train/Validation
841	Low Risk	122	No	Train/Validation
842	Low Risk	143	No	Train/Validation
843	Low Risk	91	No	Train/Validation
844	Low Risk	136	No	Train/Validation
845	Low Risk	38	No	Train/Validation
846	Low Risk	123	No	Train/Validation
847	High Risk	97	No	Train/Validation
848	High Risk	56	No	Train/Validation
849	High Risk	25	No	Train/Validation
850	Low Risk	155	No	Train/Validation
851	Low Risk	143	No	Train/Validation
852	Low Risk	89	No	Train/Validation
853	Low Risk	125	No	Train/Validation
854	High Risk	220	No	Train/Validation
855	High Risk	61	No	Train/Validation
856	High Risk	117	No	Train/Validation
857	High Risk	35	No	Train/Validation
858	High Risk	245	No	Train/Validation
859	High Risk	42	No	Train/Validation
860	High Risk	39	No	Train/Validation
861	Low Risk	37	No	Train/Validation
862	High Risk	103	No	Train/Validation
863	High Risk	5	No	Train/Validation
864	High Risk	107	No	Train/Validation
865	High Risk	78	No	Train/Validation
866	Low Risk	39	No	Train/Validation
867	High Risk	40	No	Train/Validation
868	Low Risk	73	No	Train/Validation
869	High Risk	63	No	Train/Validation
870	High Risk	37	No	Train/Validation
871	High Risk	35	No	Train/Validation
872	Low Risk	54	No	Train/Validation
873	High Risk	37	No	Train/Validation
874	High Risk	105	No	Train/Validation
875	Low Risk	60	No	Train/Validation
876	High Risk	114	No	Train/Validation
877	Low Risk	12	No	Train/Validation
878	Low Risk	38	No	Train/Validation
879	High Risk	83	No	Train/Validation
880	Low Risk	54	No	Train/Validation
881	Low Risk	29	No	Train/Validation
882	Low Risk	49	No	Train/Validation
883	Low Risk	42	No	Train/Validation
884	Low Risk	110	No	Train/Validation
885	Low Risk	112	No	Train/Validation
886	Low Risk	186	No	Train/Validation
887	High Risk	40	No	Train/Validation
888	Low Risk	59	No	Train/Validation
889	High Risk	39	No	Train/Validation
890	Low Risk	93	No	Train/Validation
891	High Risk	8	No	Train/Validation
892	Low Risk	29	No	Train/Validation
893	Low Risk	163	No	Train/Validation
894	Low Risk	146	No	Train/Validation
895	Low Risk	95	No	Train/Validation
896	Low Risk	63	No	Train/Validation
897	Low Risk	136	No	Train/Validation
898	Low Risk	125	No	Train/Validation
899	Low Risk	115	No	Train/Validation
900	Low Risk	38	No	Train/Validation
901	Low Risk	37	No	Train/Validation
902	Low Risk	55	No	Train/Validation
903	Low Risk	54	No	Train/Validation
904	High Risk	35	No	Train/Validation
905	High Risk	30	No	Train/Validation
906	Low Risk	43	No	Train/Validation
907	Low Risk	35	No	Train/Validation
908	High Risk	28	No	Train/Validation
909	Low Risk	73	No	Train/Validation
910	Low Risk	56	No	Train/Validation
911	Low Risk	106	No	Train/Validation
912	Low Risk	39	No	Train/Validation
913	High Risk	62	No	Train/Validation
914	Low Risk	36	No	Train/Validation
915	High Risk	36	No	Train/Validation
916	High Risk	35	No	Train/Validation
917	Low Risk	64	No	Train/Validation
918	Low Risk	52	No	Train/Validation
919	Low Risk	69	No	Train/Validation
920	Low Risk	98	No	Train/Validation
921	Low Risk	63	No	Train/Validation
922	High Risk	35	No	Train/Validation
923	Low Risk	60	No	Train/Validation
924	Low Risk	118	No	Train/Validation
925	Low Risk	132	No	Train/Validation
926	High Risk	94	No	Train/Validation
927	Low Risk	33	No	Train/Validation
928	High Risk	125	No	Train/Validation
929	High Risk	143	No	Train/Validation
930	High Risk	134	No	Train/Validation
931	Low Risk	162	No	Train/Validation
932	Low Risk	107	No	Train/Validation
933	High Risk	91	No	Train/Validation
934	High Risk	85	No	Train/Validation
935	Low Risk	120	No	Train/Validation
936	Low Risk	91	No	Train/Validation
937	High Risk	98	No	Train/Validation
938	Low Risk	56	No	Train/Validation
939	Low Risk	109	No	Train/Validation
940	Low Risk	101	No	Train/Validation
941	Low Risk	54	No	Train/Validation
942	Low Risk	37	No	Train/Validation
943	Low Risk	48	No	Train/Validation
944	Low Risk	46	No	Train/Validation
945	Low Risk	63	No	Train/Validation
946	Low Risk	7	No	Train/Validation
947	Low Risk	82	No	Train/Validation
948	Low Risk	36	No	Train/Validation
949	Low Risk	205	No	Train/Validation
950	Low Risk	164	No	Train/Validation
951	Low Risk	133	No	Train/Validation
952	Low Risk	58	No	Train/Validation
953	Low Risk	142	No	Train/Validation
954	Low Risk	126	No	Train/Validation
955	Low Risk	91	No	Train/Validation
956	Low Risk	107	No	Train/Validation
957	Low Risk	101	No	Train/Validation
958	Low Risk	56	No	Train/Validation
959	Low Risk	91	No	Train/Validation
960	Low Risk	33	No	Train/Validation
961	Low Risk	38	No	Train/Validation
962	Low Risk	48	No	Train/Validation
963	Low Risk	39	No	Train/Validation
964	Low Risk	60	No	Train/Validation
965	Low Risk	47	No	Train/Validation
966	Low Risk	36	No	Train/Validation
967	Low Risk	39	No	Train/Validation
968	Low Risk	179	No	Train/Validation
969	Low Risk	115	No	Train/Validation
970	Low Risk	139	No	Train/Validation
971	High Risk	60	No	Train/Validation
972	High Risk	113	No	Train/Validation
973	High Risk	133	No	Train/Validation
974	Low Risk	125	No	Train/Validation
975	Low Risk	103	No	Train/Validation
976	Low Risk	56	No	Train/Validation
977	Low Risk	37	No	Train/Validation
978	Low Risk	128	No	Train/Validation
979	Low Risk	28	No	Train/Validation
980	Low Risk	170	No	Train/Validation
981	Low Risk	149	No	Train/Validation
982	Low Risk	120	No	Train/Validation
983	Low Risk	103	No	Train/Validation
984	Low Risk	58	No	Train/Validation
985	Low Risk	163	No	Train/Validation
986	Low Risk	61	No	Train/Validation
987	High Risk	91	No	Train/Validation
988	Low Risk	41	No	Train/Validation
989	Low Risk	90	No	Train/Validation
990	Low Risk	107	No	Train/Validation
991	Low Risk	30	No	Train/Validation
992	Low Risk	57	No	Train/Validation
993	Low Risk	35	No	Train/Validation
994	Low Risk	102	No	Train/Validation
995	Low Risk	56	No	Train/Validation
996	Low Risk	34	No	Train/Validation
997	Low Risk	101	No	Train/Validation
998	Low Risk	57	No	Train/Validation
999	Low Risk	33	No	Train/Validation
1000	Low Risk	34	No	Train/Validation
1001	Low Risk	81	No	Train/Validation
1002	Low Risk	41	No	Train/Validation
1003	Low Risk	37	No	Train/Validation
1004	Low Risk	35	No	Train/Validation
1005	High Risk	59	No	Train/Validation
1006	High Risk	63	No	Train/Validation
1007	High Risk	39	No	Train/Validation
1008	High Risk	18	No	Train/Validation
1009	High Risk	37	No	Train/Validation
1010	High Risk	50	No	Train/Validation
1011	High Risk	59	No	Train/Validation
1012	High Risk	18	No	Train/Validation
1013	High Risk	34	No	Train/Validation
1014	High Risk	26	No	Train/Validation
1015	High Risk	57	No	Train/Validation
1016	High Risk	37	No	Train/Validation
1017	High Risk	36	No	Train/Validation
1018	High Risk	38	No	Train/Validation
1019	Low Risk	103	No	Train/Validation
1020	High Risk	63	No	Train/Validation
1021	High Risk	38	No	Train/Validation
1022	Low Risk	50	Yes	Train/Validation
1023	High Risk	115	Yes	Train/Validation
1024	High Risk	74	Yes	Train/Validation
1025	High Risk	31	Yes	Train/Validation
1026	Low Risk	2	Yes	Train/Validation
1027	Low Risk	12	Yes	Train/Validation
1028	Low Risk	111	Yes	Train/Validation
1029	Low Risk	4	Yes	Train/Validation
1030	Low Risk	3	Yes	Train/Validation
1031	Low Risk	42	Yes	Train/Validation
1032	Low Risk	27	Yes	Train/Validation
1033	Low Risk	58	Yes	Train/Validation
1034	Low Risk	66	Yes	Train/Validation
1035	Low Risk	89	Yes	Train/Validation
1036	High Risk	144	Yes	Train/Validation
1037	Low Risk	74	Yes	Train/Validation
1038	Low Risk	29	Yes	Train/Validation
1039	Low Risk	167	Yes	Train/Validation
1040	Low Risk	54	Yes	Train/Validation
1041	High Risk	29	Yes	Train/Validation
1042	High Risk	43	Yes	Train/Validation
1043	High Risk	129	Yes	Train/Validation
1044	High Risk	10	Yes	Train/Validation
1045	Low Risk	24	Yes	Train/Validation
1046	Low Risk	103	Yes	Train/Validation
1047	High Risk	25	Yes	Train/Validation
1048	High Risk	83	Yes	Train/Validation
1049	High Risk	70	Yes	Train/Validation
1050	Low Risk	47	Yes	Train/Validation
1051	Low Risk	139	Yes	Train/Validation
1052	Low Risk	32	Yes	Train/Validation
1053	Low Risk	38	Yes	Train/Validation
1054	Low Risk	86	Yes	Train/Validation
1055	High Risk	88	Yes	Train/Validation
1056	High Risk	130	No	Train/Validation
1057	High Risk	130	No	Train/Validation
1058	High Risk	127	No	Train/Validation
1059	High Risk	126	No	Train/Validation
1060	Low Risk	45	No	Train/Validation
1061	High Risk	122	No	Train/Validation
1062	Low Risk	121	No	Train/Validation
1063	Low Risk	117	No	Train/Validation
1064	Low Risk	118	No	Train/Validation
1065	High Risk	116	No	Train/Validation
1066	Low Risk	110	No	Train/Validation
1067	High Risk	86	No	Train/Validation
1068	High Risk	62	No	Train/Validation
1069	Low Risk	85	No	Train/Validation
1070	Low Risk	87	No	Train/Validation
1071	Low Risk	25	No	Train/Validation
1072	Low Risk	84	No	Train/Validation
1073	Low Risk	48	No	Train/Validation
1074	Low Risk	83	No	Train/Validation
1075	Low Risk	83	No	Train/Validation
1076	Low Risk	41	No	Train/Validation
1077	Low Risk	79	No	Train/Validation
1078	Low Risk	75	No	Train/Validation
1079	Low Risk	68	No	Train/Validation
1080	Low Risk	86	No	Train/Validation
1081	Low Risk	74	No	Train/Validation
1082	High Risk	77	No	Train/Validation
1083	High Risk	87	No	Train/Validation
1084	High Risk	88	No	Train/Validation
1085	High Risk	111	No	Train/Validation
1086	High Risk	75	No	Train/Validation
1087	High Risk	108	No	Train/Validation
1088	Low Risk	100	No	Train/Validation
1089	Low Risk	101	No	Train/Validation
1090	Low Risk	73	No	Train/Validation
1091	High Risk	63	No	Train/Validation
1092	Low Risk	110	No	Train/Validation
1093	Low Risk	104	No	Train/Validation
1094	High Risk	95	No	Train/Validation
1095	High Risk	102	No	Train/Validation
1096	Low Risk	89	No	Train/Validation
1097	Low Risk	113	No	Train/Validation
1098	High Risk	100	No	Train/Validation
1099	Low Risk	67	No	Train/Validation
1100	Low Risk	18	No	Train/Validation
1101	High Risk	43	No	Train/Validation
1102	High Risk	37	No	Train/Validation
1103	High Risk	66	No	Train/Validation
1104	Low Risk	94	No	Train/Validation
1105	Low Risk	51	No	Train/Validation
1106	High Risk	23	No	Train/Validation
1107	Low Risk	123	No	Train/Validation
1108	Low Risk	98	No	Train/Validation
1109	Low Risk	102	No	Train/Validation
1110	Low Risk	51	No	Train/Validation
1111	Low Risk	18	No	Train/Validation
1112	Low Risk	17	No	Train/Validation
1113	Low Risk	98	No	Train/Validation
1114	Low Risk	55	No	Train/Validation
1115	Low Risk	94	No	Train/Validation
1116	Low Risk	80	No	Train/Validation
1117	Low Risk	74	No	Train/Validation
1118	Low Risk	2	No	Train/Validation
1119	Low Risk	127	No	Train/Validation
1120	Low Risk	100	No	Train/Validation
1121	Low Risk	51	No	Train/Validation
1122	Low Risk	43	No	Train/Validation
1123	High Risk	97	No	Train/Validation
1124	Low Risk	87	No	Train/Validation
1125	Low Risk	53	No	Train/Validation
1126	Low Risk	116	No	Train/Validation
1127	Low Risk	28	No	Train/Validation
1128	Low Risk	91	No	Train/Validation
1129	Low Risk	79	No	Train/Validation
1130	Low Risk	101	No	Train/Validation
1131	Low Risk	84	No	Train/Validation
1132	High Risk	83	No	Train/Validation
1133	Low Risk	69	No	Train/Validation
1134	Low Risk	60	No	Train/Validation
1135	Low Risk	32	No	Train/Validation
1136	High Risk	93	No	Train/Validation
1137	Low Risk	116	No	Train/Validation
1138	Low Risk	118	No	Train/Validation
1139	Low Risk	76	No	Train/Validation
1140	Low Risk	65	No	Train/Validation
1141	Low Risk	42	No	Train/Validation
1142	Low Risk	111	No	Train/Validation
1143	Low Risk	107	No	Train/Validation
1144	Low Risk	116	No	Train/Validation
1145	High Risk	80	No	Train/Validation
1146	High Risk	109	No	Train/Validation
1147	Low Risk	114	No	Train/Validation
1148	Low Risk	71	No	Train/Validation
1149	Low Risk	80	No	Train/Validation
1150	Low Risk	72	No	Train/Validation
1151	Low Risk	116	No	Train/Validation
1152	Low Risk	80	No	Train/Validation
1153	Low Risk	58	No	Train/Validation
1154	Low Risk	74	No	Train/Validation
1155	Low Risk	63	No	Train/Validation
1156	Low Risk	55	No	Train/Validation
1157	Low Risk	72	No	Train/Validation
1158	Low Risk	59	No	Train/Validation
1159	Low Risk	143	No	Train/Validation
1160	Low Risk	142	No	Train/Validation
1161	Low Risk	78	No	Train/Validation
1162	Low Risk	115	No	Train/Validation
1163	Low Risk	113	No	Train/Validation
1164	Low Risk	113	No	Train/Validation
1165	Low Risk	11	No	Train/Validation
1166	Low Risk	110	No	Train/Validation
1167	Low Risk	110	No	Train/Validation
1168	High Risk	27	No	Train/Validation
1169	Low Risk	105	No	Train/Validation
1170	Low Risk	100	No	Train/Validation
1171	Low Risk	117	No	Train/Validation
1172	Low Risk	116	No	Train/Validation
1173	Low Risk	115	No	Train/Validation
1174	Low Risk	115	No	Train/Validation
1175	Low Risk	114	No	Train/Validation
1176	Low Risk	114	No	Train/Validation
1177	Low Risk	112	No	Train/Validation
1178	Low Risk	45	No	Train/Validation
1179	Low Risk	99	No	Train/Validation
1180	Low Risk	97	No	Train/Validation
1181	Low Risk	97	No	Train/Validation
1182	Low Risk	100	No	Train/Validation
1183	Low Risk	95	No	Train/Validation
1184	Low Risk	42	No	Train/Validation
1185	Low Risk	94	No	Train/Validation
1186	Low Risk	92	No	Train/Validation
1187	Low Risk	88	No	Train/Validation
1188	Low Risk	88	No	Train/Validation
1189	Low Risk	86	No	Train/Validation
1190	Low Risk	54	No	Train/Validation
1191	High Risk	167	No	Train/Validation
1192	High Risk	69	No	Train/Validation
1193	High Risk	107	No	Train/Validation
1194	High Risk	85	No	Train/Validation
1195	Low Risk	107	No	Train/Validation
1196	High Risk	116	No	Train/Validation
1197	Low Risk	116	No	Train/Validation
1198	Low Risk	4	No	Train/Validation
1199	High Risk	115	No	Train/Validation
1200	Low Risk	113	No	Train/Validation
1201	Low Risk	112	No	Train/Validation
1202	Low Risk	113	No	Train/Validation
1203	High Risk	147	No	Train/Validation
1204	High Risk	68	No	Train/Validation
1205	Low Risk	77	No	Train/Validation
1206	High Risk	111	No	Train/Validation
1207	High Risk	110	No	Train/Validation
1208	Low Risk	108	No	Train/Validation
1209	Low Risk	108	No	Train/Validation
1210	Low Risk	108	No	Train/Validation
1211	Low Risk	105	No	Train/Validation
1212	Low Risk	57	No	Train/Validation
1213	Low Risk	63	No	Train/Validation
1214	Low Risk	65	No	Train/Validation
1215	Low Risk	63	No	Train/Validation
1216	Low Risk	80	No	Train/Validation
1217	Low Risk	145	No	Train/Validation
1218	Low Risk	79	No	Train/Validation
1219	Low Risk	86	No	Train/Validation
125	Low Risk	3	No	External Test
126	High Risk	4	Yes	External Test
127	Low Risk	4	No	External Test
128	Low Risk	6	No	External Test
129	Low Risk	7	Yes	External Test
130	Low Risk	7	Yes	External Test
131	Low Risk	7	Yes	External Test
132	Low Risk	10	Yes	External Test
133	Low Risk	11	No	External Test
134	High Risk	14	Yes	External Test
135	High Risk	16	Yes	External Test
136	High Risk	18	Yes	External Test
137	Low Risk	19	Yes	External Test
138	Low Risk	20	Yes	External Test
139	Low Risk	22	Yes	External Test
140	Low Risk	22	Yes	External Test
141	High Risk	22	Yes	External Test
142	High Risk	23	Yes	External Test
143	High Risk	24	Yes	External Test
144	High Risk	25	No	External Test
145	High Risk	26	Yes	External Test
146	Low Risk	27	No	External Test
147	High Risk	27	No	External Test
148	High Risk	28	Yes	External Test
149	Low Risk	32	Yes	External Test
150	Low Risk	34	Yes	External Test
151	Low Risk	36	Yes	External Test
152	Low Risk	41	No	External Test
153	Low Risk	42	No	External Test
154	High Risk	43	No	External Test
155	Low Risk	45	No	External Test
156	Low Risk	45	No	External Test
157	Low Risk	48	Yes	External Test
158	Low Risk	48	No	External Test
159	Low Risk	49	No	External Test
160	High Risk	52	No	External Test
161	Low Risk	55	No	External Test
162	Low Risk	59	No	External Test
163	High Risk	59	No	External Test
164	High Risk	60	Yes	External Test
165	High Risk	60	No	External Test
166	Low Risk	60	No	External Test
167	Low Risk	61	No	External Test
168	Low Risk	62	No	External Test
169	High Risk	62	No	External Test
170	High Risk	63	No	External Test
171	High Risk	66	No	External Test
172	Low Risk	66	No	External Test
173	High Risk	67	Yes	External Test
174	High Risk	68	No	External Test
175	Low Risk	68	No	External Test
176	High Risk	68	No	External Test
177	High Risk	69	No	External Test
178	High Risk	69	No	External Test
179	Low Risk	69	No	External Test
180	Low Risk	69	No	External Test
181	Low Risk	69	No	External Test
182	Low Risk	70	No	External Test
183	High Risk	72	No	External Test
184	High Risk	72	Yes	External Test
185	High Risk	73	No	External Test
186	High Risk	74	No	External Test
187	Low Risk	76	No	External Test
188	Low Risk	76	No	External Test
189	High Risk	76	No	External Test
190	Low Risk	77	No	External Test
191	Low Risk	78	No	External Test
192	Low Risk	78	No	External Test
193	Low Risk	78	No	External Test
194	High Risk	80	No	External Test
195	High Risk	83	Yes	External Test
196	Low Risk	83	No	External Test
197	High Risk	83	No	External Test
198	High Risk	84	No	External Test
199	High Risk	85	No	External Test
200	Low Risk	85	No	External Test
201	High Risk	85	No	External Test
202	High Risk	86	No	External Test
203	High Risk	86	No	External Test
204	High Risk	87	No	External Test
205	Low Risk	87	No	External Test
206	Low Risk	88	No	External Test
207	Low Risk	88	No	External Test
208	Low Risk	92	No	External Test
209	Low Risk	94	No	External Test
210	High Risk	95	No	External Test
211	High Risk	96	Yes	External Test
212	Low Risk	97	No	External Test
213	Low Risk	97	No	External Test
214	Low Risk	98	No	External Test
215	High Risk	98	No	External Test
216	Low Risk	99	No	External Test
217	Low Risk	99	No	External Test
218	Low Risk	100	No	External Test
219	Low Risk	100	No	External Test
220	High Risk	100	No	External Test
221	Low Risk	105	No	External Test
222	Low Risk	105	No	External Test
223	High Risk	105	No	External Test
224	Low Risk	106	No	External Test
225	High Risk	107	No	External Test
226	High Risk	107	No	External Test
227	High Risk	107	No	External Test
228	High Risk	108	No	External Test
229	Low Risk	108	No	External Test
230	Low Risk	108	No	External Test
231	Low Risk	109	No	External Test
232	High Risk	110	No	External Test
233	High Risk	110	No	External Test
234	Low Risk	110	No	External Test
235	Low Risk	110	No	External Test
236	High Risk	110	No	External Test
237	Low Risk	111	No	External Test
238	Low Risk	111	No	External Test
239	High Risk	112	No	External Test
240	Low Risk	112	No	External Test
241	Low Risk	112	No	External Test
242	High Risk	113	No	External Test
243	Low Risk	113	No	External Test
244	Low Risk	113	No	External Test
245	Low Risk	113	No	External Test
246	Low Risk	113	No	External Test
247	Low Risk	114	No	External Test
248	High Risk	114	No	External Test
249	Low Risk	115	No	External Test
250	Low Risk	115	No	External Test
251	Low Risk	115	No	External Test
252	High Risk	115	No	External Test
253	Low Risk	116	No	External Test
254	Low Risk	116	No	External Test
255	High Risk	116	No	External Test
256	High Risk	116	No	External Test
257	High Risk	116	No	External Test
258	Low Risk	117	No	External Test
259	Low Risk	117	No	External Test
260	Low Risk	118	No	External Test
261	Low Risk	121	No	External Test
262	Low Risk	122	No	External Test
263	High Risk	122	No	External Test
264	Low Risk	122	No	External Test
265	High Risk	123	No	External Test
266	Low Risk	126	No	External Test
267	High Risk	127	No	External Test
268	High Risk	127	No	External Test
269	Low Risk	127	No	External Test
270	High Risk	130	No	External Test
271	Low Risk	130	No	External Test
272	High Risk	132	No	External Test
273	Low Risk	134	No	External Test
274	Low Risk	136	No	External Test
275	Low Risk	138	No	External Test
276	Low Risk	142	No	External Test
277	High Risk	143	No	External Test
278	Low Risk	147	No	External Test
279	High Risk	152	No	External Test
280	Low Risk	167	No	External Test
281	Low Risk	171	No	External Test
282	High Risk	186	No	External Test
283	High Risk	234	No	External Test

## Sheet: Figure 4
Feature	Mean SHAP Value (Mean)
Breslow Depth	4.5
Mitotic Count	3.9
Age	2.5
Textural Homogeneity	2.1
Textural Contrast	2
Textural Energy	1.8
Spatial Spread	1.6
Mean Microenvironmental Intensity	1.5
Microenvironmental Intensity Variability	1.4
Spatial Density	1.3
Microenvironmental Intensity Skewness	1.2
Number of Microenvironment Regions	1.1
Mean Compactness of Microenvironment	1
Mean Area of Microenvironment Regions	0.9
Histological Subtype	0.8
Lost of Microenvironmental Signal	0.75
Textural Uniformity (ASM)	0.7
Mean Microenvironmental Signal	0.6
Mean Perimeter of Microenvironment Region	0.5
Anatomical Location	0.4
Sex	0.2

## Sheet: Figure 5
Risk Threshold (%)	Net Benefit – MelanoMAP	Net Benefit – Treat All High Risk	Net Benefit – Treat All Low Risk
0	0.105	0	0
0.5	0.104258	0.005	0
1	0.10353	0.01	0
1.5	0.102818	0.015	0
2	0.10212	0.02	0
2.5	0.101437	0.025	0
3	0.10077	0.03	0
3.5	0.100117	0.035	0
4	0.09948	0.04	0
4.5	0.0988575	0.045	0
5	0.09825	0.05	0
5.5	0.0976575	0.055	0
6	0.09708	0.06	0
6.5	0.0965175	0.065	0
7	0.09597	0.07	0
7.5	0.0954375	0.075	0
8	0.09492	0.08	0
8.5	0.0944175	0.085	0
9	0.09393	0.09	0
9.5	0.0934575	0.095	0
10	0.093	0.1	0
10.5	0.0925575	0.105	0
11	0.09213	0.11	0
11.5	0.0917175	0.115	0
12	0.09132	0.12	0
12.5	0.0909375	0.125	0
13	0.09057	0.13	0
13.5	0.0902175	0.135	0
14	0.08988	0.14	0
14.5	0.0895575	0.145	0
15	0.08925	0.15	0
15.5	0.0889575	0.155	0
16	0.08868	0.16	0
16.5	0.0884175	0.165	0
17	0.08817	0.17	0
17.5	0.0879375	0.175	0
18	0.08772	0.18	0
18.5	0.0875175	0.185	0
19	0.08733	0.19	0
19.5	0.0871575	0.195	0
20	0.087	0.2	0
20.5	0.0868575	0.205	0
21	0.08673	0.21	0
21.5	0.0866175	0.215	0
22	0.08652	0.22	0
22.5	0.0864375	0.225	0
23	0.08637	0.23	0
23.5	0.0863175	0.235	0
24	0.08628	0.24	0
24.5	0.0862575	0.245	0

## Sheet: Supplementary Figure 1
Patient ID	Risk Group	Recurrence Free Survival Time (months)	Event	Cohort
1	Low Risk	3	Yes	Train/Validation
2	High Risk	7	Yes	Train/Validation
3	Low Risk	17	Yes	Train/Validation
4	Low Risk	23	Yes	Train/Validation
5	Low Risk	24	Yes	Train/Validation
6	Low Risk	33	Yes	Train/Validation
7	High Risk	36	Yes	Train/Validation
8	Low Risk	37	Yes	Train/Validation
9	Low Risk	40	Yes	Train/Validation
10	High Risk	46	Yes	Train/Validation
11	Low Risk	50	Yes	Train/Validation
12	High Risk	51	Yes	Train/Validation
13	High Risk	51	No	Train/Validation
14	High Risk	51	No	Train/Validation
15	High Risk	54	No	Train/Validation
16	High Risk	55	No	Train/Validation
17	High Risk	57	No	Train/Validation
18	Low Risk	58	No	Train/Validation
19	High Risk	58	No	Train/Validation
20	High Risk	59	No	Train/Validation
21	Low Risk	63	No	Train/Validation
22	High Risk	63	No	Train/Validation
23	Low Risk	63	No	Train/Validation
24	High Risk	64	No	Train/Validation
25	High Risk	65	No	Train/Validation
26	High Risk	67	No	Train/Validation
27	High Risk	70	No	Train/Validation
28	High Risk	71	No	Train/Validation
29	High Risk	72	No	Train/Validation
30	High Risk	72	No	Train/Validation
31	Low Risk	72	No	Train/Validation
32	High Risk	74	No	Train/Validation
33	Low Risk	74	No	Train/Validation
34	Low Risk	79	No	Train/Validation
35	Low Risk	79	No	Train/Validation
36	Low Risk	80	Yes	Train/Validation
37	High Risk	80	No	Train/Validation
38	High Risk	80	No	Train/Validation
39	Low Risk	80	No	Train/Validation
40	High Risk	80	No	Train/Validation
41	Low Risk	82	No	Train/Validation
42	High Risk	84	No	Train/Validation
43	High Risk	85	No	Train/Validation
44	High Risk	86	No	Train/Validation
45	High Risk	87	No	Train/Validation
46	High Risk	87	No	Train/Validation
47	Low Risk	87	No	Train/Validation
48	High Risk	89	No	Train/Validation
49	High Risk	89	No	Train/Validation
50	High Risk	90	No	Train/Validation
51	High Risk	90	No	Train/Validation
52	Low Risk	90	No	Train/Validation
53	High Risk	92	Yes	Train/Validation
54	Low Risk	92	No	Train/Validation
55	High Risk	94	No	Train/Validation
56	High Risk	94	No	Train/Validation
57	High Risk	95	No	Train/Validation
58	Low Risk	96	No	Train/Validation
59	Low Risk	97	No	Train/Validation
60	Low Risk	97	No	Train/Validation
61	Low Risk	98	Yes	Train/Validation
62	Low Risk	100	No	Train/Validation
63	Low Risk	103	No	Train/Validation
64	Low Risk	104	No	Train/Validation
65	High Risk	104	No	Train/Validation
66	Low Risk	106	No	Train/Validation
67	High Risk	107	No	Train/Validation
68	High Risk	108	No	Train/Validation
69	High Risk	109	No	Train/Validation
70	Low Risk	109	No	Train/Validation
71	Low Risk	110	No	Train/Validation
72	High Risk	110	No	Train/Validation
73	Low Risk	110	No	Train/Validation
74	High Risk	110	No	Train/Validation
75	Low Risk	111	No	Train/Validation
76	High Risk	111	No	Train/Validation
77	High Risk	112	No	Train/Validation
78	Low Risk	114	No	Train/Validation
79	Low Risk	114	No	Train/Validation
80	Low Risk	114	No	Train/Validation
81	Low Risk	115	No	Train/Validation
82	Low Risk	115	No	Train/Validation
83	High Risk	116	No	Train/Validation
84	High Risk	116	No	Train/Validation
85	Low Risk	117	No	Train/Validation
86	High Risk	118	No	Train/Validation
87	Low Risk	118	No	Train/Validation
88	High Risk	118	No	Train/Validation
89	Low Risk	120	No	Train/Validation
90	Low Risk	120	No	Train/Validation
91	Low Risk	121	No	Train/Validation
92	High Risk	122	No	Train/Validation
93	High Risk	122	No	Train/Validation
94	High Risk	125	No	Train/Validation
95	High Risk	125	No	Train/Validation
96	Low Risk	126	No	Train/Validation
97	Low Risk	127	No	Train/Validation
98	High Risk	128	No	Train/Validation
99	Low Risk	129	Yes	Train/Validation
100	Low Risk	129	No	Train/Validation
101	Low Risk	131	No	Train/Validation
102	Low Risk	133	No	Train/Validation
103	Low Risk	134	No	Train/Validation
104	Low Risk	134	No	Train/Validation
105	Low Risk	135	No	Train/Validation
106	Low Risk	138	No	Train/Validation
107	High Risk	140	No	Train/Validation
108	High Risk	141	No	Train/Validation
109	High Risk	144	No	Train/Validation
110	Low Risk	145	No	Train/Validation
111	High Risk	145	No	Train/Validation
112	Low Risk	145	No	Train/Validation
113	High Risk	146	No	Train/Validation
114	Low Risk	146	No	Train/Validation
115	Low Risk	147	No	Train/Validation
116	High Risk	149	No	Train/Validation
117	High Risk	153	No	Train/Validation
118	Low Risk	154	No	Train/Validation
119	High Risk	159	No	Train/Validation
120	High Risk	164	No	Train/Validation
121	Low Risk	167	No	Train/Validation
122	Low Risk	169	No	Train/Validation
123	High Risk	31	Yes	Train/Validation
124	Low Risk	197	No	Train/Validation
284	High Risk	5	Yes	Train/Validation
285	High Risk	7	Yes	Train/Validation
286	High Risk	10	No	Train/Validation
287	High Risk	11	Yes	Train/Validation
288	High Risk	11	No	Train/Validation
289	High Risk	12	No	Train/Validation
290	High Risk	15	No	Train/Validation
291	High Risk	17	Yes	Train/Validation
292	High Risk	17	Yes	Train/Validation
293	High Risk	18	Yes	Train/Validation
294	High Risk	18	Yes	Train/Validation
295	High Risk	21	Yes	Train/Validation
296	High Risk	22	Yes	Train/Validation
297	High Risk	22	Yes	Train/Validation
298	High Risk	23	Yes	Train/Validation
299	High Risk	35	Yes	Train/Validation
300	High Risk	37	Yes	Train/Validation
301	High Risk	37	Yes	Train/Validation
302	High Risk	39	Yes	Train/Validation
303	High Risk	44	Yes	Train/Validation
304	High Risk	51	Yes	Train/Validation
305	High Risk	51	No	Train/Validation
306	High Risk	55	Yes	Train/Validation
307	High Risk	55	Yes	Train/Validation
308	High Risk	56	Yes	Train/Validation
309	High Risk	58	No	Train/Validation
310	High Risk	58	No	Train/Validation
311	High Risk	60	No	Train/Validation
312	High Risk	61	No	Train/Validation
313	Low Risk	62	No	Train/Validation
314	High Risk	62	No	Train/Validation
315	High Risk	62	No	Train/Validation
316	Low Risk	62	No	Train/Validation
317	High Risk	63	Yes	Train/Validation
318	Low Risk	63	No	Train/Validation
319	High Risk	63	No	Train/Validation
320	High Risk	64	No	Train/Validation
321	High Risk	64	No	Train/Validation
322	High Risk	65	No	Train/Validation
323	High Risk	66	No	Train/Validation
324	High Risk	68	No	Train/Validation
325	High Risk	68	No	Train/Validation
326	Low Risk	68	No	Train/Validation
327	High Risk	70	No	Train/Validation
328	High Risk	71	No	Train/Validation
329	High Risk	71	No	Train/Validation
330	High Risk	71	No	Train/Validation
331	High Risk	71	No	Train/Validation
332	High Risk	72	No	Train/Validation
333	Low Risk	72	No	Train/Validation
334	Low Risk	73	No	Train/Validation
335	High Risk	73	No	Train/Validation
336	High Risk	74	No	Train/Validation
337	High Risk	74	No	Train/Validation
338	High Risk	75	No	Train/Validation
339	High Risk	75	No	Train/Validation
340	Low Risk	75	No	Train/Validation
341	High Risk	75	No	Train/Validation
342	High Risk	75	No	Train/Validation
343	High Risk	76	No	Train/Validation
344	High Risk	76	Yes	Train/Validation
345	High Risk	76	No	Train/Validation
346	High Risk	77	No	Train/Validation
347	High Risk	77	No	Train/Validation
348	Low Risk	78	No	Train/Validation
349	High Risk	78	No	Train/Validation
350	High Risk	79	No	Train/Validation
351	High Risk	79	No	Train/Validation
352	High Risk	79	No	Train/Validation
353	High Risk	80	No	Train/Validation
354	High Risk	80	No	Train/Validation
355	Low Risk	81	No	Train/Validation
356	High Risk	81	No	Train/Validation
357	High Risk	81	No	Train/Validation
358	High Risk	82	No	Train/Validation
359	High Risk	83	No	Train/Validation
360	High Risk	84	No	Train/Validation
361	High Risk	84	No	Train/Validation
362	High Risk	85	No	Train/Validation
363	High Risk	85	No	Train/Validation
364	High Risk	85	No	Train/Validation
365	High Risk	86	No	Train/Validation
366	Low Risk	86	No	Train/Validation
367	Low Risk	86	No	Train/Validation
368	High Risk	86	No	Train/Validation
369	High Risk	87	No	Train/Validation
370	High Risk	87	No	Train/Validation
371	High Risk	87	No	Train/Validation
372	High Risk	88	No	Train/Validation
373	High Risk	88	No	Train/Validation
374	High Risk	88	No	Train/Validation
375	High Risk	89	No	Train/Validation
376	High Risk	89	No	Train/Validation
377	High Risk	89	No	Train/Validation
378	High Risk	89	No	Train/Validation
379	High Risk	89	No	Train/Validation
380	Low Risk	90	No	Train/Validation
381	High Risk	90	No	Train/Validation
382	High Risk	90	No	Train/Validation
383	High Risk	90	No	Train/Validation
384	High Risk	90	No	Train/Validation
385	High Risk	91	No	Train/Validation
386	High Risk	91	No	Train/Validation
387	High Risk	91	No	Train/Validation
388	High Risk	92	No	Train/Validation
389	Low Risk	92	No	Train/Validation
390	High Risk	92	No	Train/Validation
391	Low Risk	92	No	Train/Validation
392	High Risk	93	No	Train/Validation
393	High Risk	94	No	Train/Validation
394	High Risk	94	No	Train/Validation
395	High Risk	94	No	Train/Validation
396	High Risk	94	No	Train/Validation
397	High Risk	94	No	Train/Validation
398	High Risk	95	No	Train/Validation
399	High Risk	96	No	Train/Validation
400	High Risk	97	No	Train/Validation
401	High Risk	97	No	Train/Validation
402	High Risk	97	No	Train/Validation
403	High Risk	98	No	Train/Validation
404	High Risk	98	No	Train/Validation
405	High Risk	98	No	Train/Validation
406	High Risk	98	No	Train/Validation
407	High Risk	98	No	Train/Validation
408	High Risk	98	No	Train/Validation
409	High Risk	98	No	Train/Validation
410	High Risk	98	No	Train/Validation
411	High Risk	99	No	Train/Validation
412	High Risk	99	No	Train/Validation
413	High Risk	99	No	Train/Validation
414	High Risk	99	No	Train/Validation
415	High Risk	99	No	Train/Validation
416	Low Risk	100	No	Train/Validation
417	High Risk	100	No	Train/Validation
418	High Risk	100	No	Train/Validation
419	Low Risk	100	No	Train/Validation
420	Low Risk	100	No	Train/Validation
421	High Risk	101	No	Train/Validation
422	High Risk	101	No	Train/Validation
423	High Risk	101	No	Train/Validation
424	Low Risk	101	No	Train/Validation
425	Low Risk	102	No	Train/Validation
426	High Risk	102	No	Train/Validation
427	High Risk	102	No	Train/Validation
428	High Risk	102	No	Train/Validation
429	High Risk	103	No	Train/Validation
430	High Risk	104	No	Train/Validation
431	Low Risk	104	No	Train/Validation
432	Low Risk	104	No	Train/Validation
433	High Risk	105	No	Train/Validation
434	High Risk	106	No	Train/Validation
435	High Risk	106	No	Train/Validation
436	Low Risk	106	No	Train/Validation
437	Low Risk	106	No	Train/Validation
438	High Risk	108	No	Train/Validation
439	High Risk	108	No	Train/Validation
440	High Risk	108	Yes	Train/Validation
441	Low Risk	108	No	Train/Validation
442	High Risk	109	No	Train/Validation
443	High Risk	109	No	Train/Validation
444	High Risk	109	No	Train/Validation
445	Low Risk	110	No	Train/Validation
446	High Risk	110	No	Train/Validation
447	High Risk	110	No	Train/Validation
448	High Risk	111	No	Train/Validation
449	High Risk	111	No	Train/Validation
450	Low Risk	111	No	Train/Validation
451	High Risk	111	No	Train/Validation
452	Low Risk	111	No	Train/Validation
453	High Risk	111	No	Train/Validation
454	High Risk	112	No	Train/Validation
455	High Risk	113	No	Train/Validation
456	High Risk	113	No	Train/Validation
457	High Risk	113	No	Train/Validation
458	High Risk	114	No	Train/Validation
459	High Risk	116	No	Train/Validation
460	High Risk	116	No	Train/Validation
461	High Risk	117	No	Train/Validation
462	High Risk	118	No	Train/Validation
463	High Risk	118	No	Train/Validation
464	High Risk	119	No	Train/Validation
465	Low Risk	119	No	Train/Validation
466	High Risk	119	No	Train/Validation
467	High Risk	122	No	Train/Validation
468	High Risk	123	No	Train/Validation
469	High Risk	123	No	Train/Validation
470	High Risk	125	No	Train/Validation
471	High Risk	125	No	Train/Validation
472	High Risk	127	No	Train/Validation
473	High Risk	131	No	Train/Validation
474	High Risk	131	No	Train/Validation
475	High Risk	134	Yes	Train/Validation
476	High Risk	134	No	Train/Validation
477	High Risk	134	No	Train/Validation
478	High Risk	135	No	Train/Validation
479	High Risk	136	No	Train/Validation
480	High Risk	137	No	Train/Validation
481	High Risk	137	No	Train/Validation
482	High Risk	139	No	Train/Validation
483	High Risk	141	No	Train/Validation
484	High Risk	142	No	Train/Validation
485	High Risk	143	No	Train/Validation
486	High Risk	144	No	Train/Validation
487	High Risk	147	No	Train/Validation
488	High Risk	152	No	Train/Validation
489	High Risk	157	No	Train/Validation
490	High Risk	158	No	Train/Validation
491	High Risk	158	No	Train/Validation
492	High Risk	162	No	Train/Validation
493	High Risk	166	No	Train/Validation
494	High Risk	167	No	Train/Validation
495	High Risk	173	No	Train/Validation
496	High Risk	195	No	Train/Validation
497	High Risk	196	No	Train/Validation
498	High Risk	198	No	Train/Validation
499	High Risk	200	No	Train/Validation
500	High Risk	213	No	Train/Validation
501	High Risk	214	No	Train/Validation
502	High Risk	218	No	Train/Validation
503	High Risk	222	No	Train/Validation
504	High Risk	223	No	Train/Validation
505	High Risk	226	No	Train/Validation
506	High Risk	238	No	Train/Validation
507	High Risk	240	No	Train/Validation
508	High Risk	253	No	Train/Validation
509	High Risk	257	No	Train/Validation
510	High Risk	267	No	Train/Validation
511	Low Risk	72	Yes	Train/Validation
512	Low Risk	40	Yes	Train/Validation
513	Low Risk	26	Yes	Train/Validation
514	High Risk	44	Yes	Train/Validation
515	Low Risk	7	Yes	Train/Validation
516	High Risk	41	Yes	Train/Validation
517	Low Risk	94	Yes	Train/Validation
518	Low Risk	33	Yes	Train/Validation
519	High Risk	32	Yes	Train/Validation
520	Low Risk	56	Yes	Train/Validation
521	High Risk	2	Yes	Train/Validation
522	Low Risk	25	Yes	Train/Validation
523	Low Risk	20	Yes	Train/Validation
524	High Risk	3	Yes	Train/Validation
525	High Risk	14	Yes	Train/Validation
526	High Risk	19	Yes	Train/Validation
527	High Risk	51	Yes	Train/Validation
528	Low Risk	0	Yes	Train/Validation
529	Low Risk	1	Yes	Train/Validation
530	High Risk	46	Yes	Train/Validation
531	Low Risk	31	Yes	Train/Validation
532	Low Risk	7	Yes	Train/Validation
533	High Risk	4	Yes	Train/Validation
534	High Risk	19	Yes	Train/Validation
535	Low Risk	33	Yes	Train/Validation
536	High Risk	21	Yes	Train/Validation
537	Low Risk	52	Yes	Train/Validation
538	High Risk	4	Yes	Train/Validation
539	High Risk	10	Yes	Train/Validation
540	Low Risk	16	Yes	Train/Validation
541	High Risk	47	Yes	Train/Validation
542	Low Risk	35	Yes	Train/Validation
543	Low Risk	19	Yes	Train/Validation
544	High Risk	40	Yes	Train/Validation
545	High Risk	16	Yes	Train/Validation
546	High Risk	15	No	Train/Validation
547	High Risk	47	No	Train/Validation
548	High Risk	1	No	Train/Validation
549	Low Risk	51	No	Train/Validation
550	High Risk	117	No	Train/Validation
551	High Risk	62	No	Train/Validation
552	High Risk	57	No	Train/Validation
553	Low Risk	31	No	Train/Validation
554	Low Risk	112	No	Train/Validation
555	High Risk	111	No	Train/Validation
556	High Risk	34	No	Train/Validation
557	Low Risk	85	No	Train/Validation
558	High Risk	119	No	Train/Validation
559	Low Risk	68	No	Train/Validation
560	High Risk	12	No	Train/Validation
561	High Risk	84	No	Train/Validation
562	Low Risk	65	No	Train/Validation
563	Low Risk	85	No	Train/Validation
564	Low Risk	84	No	Train/Validation
565	Low Risk	94	No	Train/Validation
566	High Risk	89	No	Train/Validation
567	Low Risk	60	No	Train/Validation
568	Low Risk	1	No	Train/Validation
569	Low Risk	1	No	Train/Validation
570	Low Risk	37	No	Train/Validation
571	Low Risk	99	No	Train/Validation
572	Low Risk	23	No	Train/Validation
573	Low Risk	12	No	Train/Validation
574	Low Risk	107	No	Train/Validation
575	Low Risk	80	No	Train/Validation
576	Low Risk	133	No	Train/Validation
577	Low Risk	70	No	Train/Validation
578	Low Risk	34	No	Train/Validation
579	Low Risk	1	No	Train/Validation
580	High Risk	51	No	Train/Validation
581	High Risk	1	No	Train/Validation
582	High Risk	33	No	Train/Validation
583	Low Risk	25	No	Train/Validation
584	Low Risk	98	No	Train/Validation
585	Low Risk	4	No	Train/Validation
586	Low Risk	51	No	Train/Validation
587	High Risk	81	No	Train/Validation
588	High Risk	94	No	Train/Validation
589	High Risk	47	No	Train/Validation
590	Low Risk	40	No	Train/Validation
591	High Risk	3	No	Train/Validation
592	Low Risk	90	No	Train/Validation
593	Low Risk	117	No	Train/Validation
594	Low Risk	2	No	Train/Validation
595	High Risk	70	No	Train/Validation
596	Low Risk	104	No	Train/Validation
597	Low Risk	129	No	Train/Validation
598	Low Risk	3	No	Train/Validation
599	Low Risk	17	No	Train/Validation
600	Low Risk	98	No	Train/Validation
601	High Risk	63	No	Train/Validation
602	Low Risk	51	No	Train/Validation
603	Low Risk	55	No	Train/Validation
604	Low Risk	2	No	Train/Validation
605	Low Risk	22	No	Train/Validation
606	High Risk	31	No	Train/Validation
607	Low Risk	45	No	Train/Validation
608	Low Risk	16	No	Train/Validation
609	Low Risk	98	No	Train/Validation
610	Low Risk	68	No	Train/Validation
611	High Risk	114	No	Train/Validation
612	Low Risk	3	No	Train/Validation
613	High Risk	58	No	Train/Validation
614	Low Risk	3	No	Train/Validation
615	Low Risk	106	No	Train/Validation
616	Low Risk	18	No	Train/Validation
617	Low Risk	1	No	Train/Validation
618	Low Risk	1	No	Train/Validation
619	Low Risk	137	No	Train/Validation
620	Low Risk	66	No	Train/Validation
621	High Risk	2	No	Train/Validation
622	Low Risk	63	No	Train/Validation
623	Low Risk	18	No	Train/Validation
624	Low Risk	102	No	Train/Validation
625	Low Risk	76	No	Train/Validation
626	Low Risk	70	No	Train/Validation
627	Low Risk	2	No	Train/Validation
628	Low Risk	103	No	Train/Validation
629	Low Risk	118	No	Train/Validation
630	Low Risk	74	No	Train/Validation
631	High Risk	80	No	Train/Validation
632	High Risk	137	No	Train/Validation
633	Low Risk	87	No	Train/Validation
634	Low Risk	99	No	Train/Validation
635	Low Risk	67	No	Train/Validation
636	High Risk	91	No	Train/Validation
637	High Risk	2	No	Train/Validation
638	Low Risk	75	No	Train/Validation
639	Low Risk	110	No	Train/Validation
640	Low Risk	52	No	Train/Validation
641	Low Risk	71	No	Train/Validation
642	Low Risk	142	No	Train/Validation
643	High Risk	1	No	Train/Validation
644	Low Risk	82	No	Train/Validation
645	High Risk	120	No	Train/Validation
646	Low Risk	123	No	Train/Validation
647	Low Risk	45	No	Train/Validation
648	Low Risk	34	No	Train/Validation
649	High Risk	30	No	Train/Validation
650	Low Risk	14	No	Train/Validation
651	Low Risk	66	No	Train/Validation
652	Low Risk	71	No	Train/Validation
653	Low Risk	32	No	Train/Validation
654	Low Risk	54	No	Train/Validation
655	Low Risk	83	No	Train/Validation
656	Low Risk	118	No	Train/Validation
657	High Risk	4	No	Train/Validation
658	High Risk	102	No	Train/Validation
659	Low Risk	51	No	Train/Validation
660	High Risk	18	No	Train/Validation
661	Low Risk	17	No	Train/Validation
662	Low Risk	98	No	Train/Validation
663	Low Risk	55	No	Train/Validation
664	Low Risk	94	No	Train/Validation
665	Low Risk	80	No	Train/Validation
666	Low Risk	74	No	Train/Validation
667	Low Risk	2	No	Train/Validation
668	High Risk	127	No	Train/Validation
669	High Risk	100	No	Train/Validation
670	Low Risk	51	No	Train/Validation
671	Low Risk	43	No	Train/Validation
672	High Risk	97	No	Train/Validation
673	Low Risk	87	No	Train/Validation
674	Low Risk	53	No	Train/Validation
675	Low Risk	116	No	Train/Validation
676	High Risk	28	No	Train/Validation
677	High Risk	91	No	Train/Validation
678	Low Risk	79	No	Train/Validation
679	Low Risk	101	No	Train/Validation
680	Low Risk	84	No	Train/Validation
681	Low Risk	83	No	Train/Validation
682	Low Risk	69	No	Train/Validation
683	Low Risk	60	No	Train/Validation
684	Low Risk	32	No	Train/Validation
685	Low Risk	93	No	Train/Validation
686	Low Risk	116	No	Train/Validation
687	Low Risk	118	No	Train/Validation
688	Low Risk	76	No	Train/Validation
689	Low Risk	65	No	Train/Validation
690	High Risk	42	No	Train/Validation
691	Low Risk	111	No	Train/Validation
692	Low Risk	107	No	Train/Validation
693	Low Risk	97	No	Train/Validation
694	Low Risk	93	No	Train/Validation
695	Low Risk	91	No	Train/Validation
696	Low Risk	96	No	Train/Validation
697	Low Risk	84	No	Train/Validation
698	Low Risk	24	No	Train/Validation
699	Low Risk	110	No	Train/Validation
700	Low Risk	111	No	Train/Validation
701	High Risk	73	No	Train/Validation
702	Low Risk	85	No	Train/Validation
703	Low Risk	113	No	Train/Validation
704	Low Risk	100	No	Train/Validation
705	Low Risk	67	No	Train/Validation
706	Low Risk	18	No	Train/Validation
707	Low Risk	43	No	Train/Validation
708	Low Risk	37	No	Train/Validation
709	Low Risk	66	No	Train/Validation
710	High Risk	94	No	Train/Validation
711	Low Risk	51	No	Train/Validation
712	Low Risk	23	No	Train/Validation
713	Low Risk	123	No	Train/Validation
714	High Risk	98	No	Train/Validation
715	Low Risk	36	No	Train/Validation
716	High Risk	50	No	Train/Validation
717	Low Risk	66	No	Train/Validation
718	Low Risk	48	No	Train/Validation
719	Low Risk	28	No	Train/Validation
720	High Risk	111	No	Train/Validation
721	Low Risk	9	No	Train/Validation
722	High Risk	67	No	Train/Validation
723	High Risk	19	No	Train/Validation
724	Low Risk	31	No	Train/Validation
725	Low Risk	29	No	Train/Validation
726	High Risk	39	No	Train/Validation
727	Low Risk	54	No	Train/Validation
728	High Risk	103	No	Train/Validation
729	Low Risk	50	No	Train/Validation
730	Low Risk	83	No	Train/Validation
731	Low Risk	90	No	Train/Validation
732	Low Risk	52	No	Train/Validation
733	Low Risk	90	No	Train/Validation
734	Low Risk	74	No	Train/Validation
735	Low Risk	62	No	Train/Validation
736	Low Risk	60	No	Train/Validation
737	Low Risk	3	No	Train/Validation
738	Low Risk	90	No	Train/Validation
739	Low Risk	70	No	Train/Validation
740	Low Risk	2	No	Train/Validation
741	Low Risk	81	No	Train/Validation
742	Low Risk	35	No	Train/Validation
743	Low Risk	90	No	Train/Validation
744	Low Risk	117	No	Train/Validation
745	Low Risk	64	No	Train/Validation
746	Low Risk	74	No	Train/Validation
747	Low Risk	71	No	Train/Validation
748	Low Risk	12	No	Train/Validation
749	Low Risk	52	No	Train/Validation
750	Low Risk	91	No	Train/Validation
751	Low Risk	43	No	Train/Validation
752	Low Risk	33	No	Train/Validation
753	Low Risk	59	No	Train/Validation
754	Low Risk	2	No	Train/Validation
755	High Risk	94	No	Train/Validation
756	Low Risk	1	No	Train/Validation
757	Low Risk	89	No	Train/Validation
758	Low Risk	100	No	Train/Validation
759	Low Risk	91	No	Train/Validation
760	Low Risk	78	No	Train/Validation
761	Low Risk	1	No	Train/Validation
762	High Risk	41	No	Train/Validation
763	Low Risk	13	No	Train/Validation
764	Low Risk	22	No	Train/Validation
765	High Risk	22	No	Train/Validation
766	High Risk	107	No	Train/Validation
767	Low Risk	134	No	Train/Validation
768	Low Risk	21	No	Train/Validation
769	Low Risk	2	No	Train/Validation
770	Low Risk	92	No	Train/Validation
771	Low Risk	102	No	Train/Validation
772	Low Risk	50	No	Train/Validation
773	Low Risk	2	No	Train/Validation
774	Low Risk	102	No	Train/Validation
775	Low Risk	1	No	Train/Validation
776	Low Risk	123	No	Train/Validation
777	Low Risk	91	No	Train/Validation
778	Low Risk	42	No	Train/Validation
779	Low Risk	31	No	Train/Validation
780	Low Risk	129	No	Train/Validation
781	Low Risk	100	No	Train/Validation
782	Low Risk	77	No	Train/Validation
783	Low Risk	75	No	Train/Validation
784	Low Risk	72	No	Train/Validation
785	Low Risk	110	No	Train/Validation
786	High Risk	35	No	Train/Validation
787	Low Risk	91	No	Train/Validation
788	Low Risk	73	No	Train/Validation
789	Low Risk	98	No	Train/Validation
790	Low Risk	100	No	Train/Validation
791	Low Risk	80	No	Train/Validation
792	Low Risk	26	No	Train/Validation
793	High Risk	23	No	Train/Validation
794	High Risk	77	No	Train/Validation
795	Low Risk	31	No	Train/Validation
796	High Risk	42	No	Train/Validation
797	High Risk	106	No	Train/Validation
798	High Risk	58	No	Train/Validation
799	Low Risk	87	No	Train/Validation
800	High Risk	2	No	Train/Validation
801	Low Risk	69	No	Train/Validation
802	High Risk	16	No	Train/Validation
803	Low Risk	98	No	Train/Validation
804	High Risk	65	No	Train/Validation
805	Low Risk	58	No	Train/Validation
806	High Risk	138	No	Train/Validation
807	High Risk	126	No	Train/Validation
808	Low Risk	96	No	Train/Validation
809	High Risk	96	No	Train/Validation
810	High Risk	152	No	Train/Validation
811	High Risk	100	No	Train/Validation
812	High Risk	113	No	Train/Validation
813	High Risk	131	No	Train/Validation
814	Low Risk	146	No	Train/Validation
815	High Risk	102	No	Train/Validation
816	High Risk	132	No	Train/Validation
817	High Risk	108	No	Train/Validation
818	High Risk	80	No	Train/Validation
819	High Risk	40	No	Train/Validation
820	High Risk	89	No	Train/Validation
821	Low Risk	123	No	Train/Validation
822	High Risk	108	No	Train/Validation
823	High Risk	92	No	Train/Validation
824	High Risk	99	No	Train/Validation
825	High Risk	131	No	Train/Validation
826	High Risk	123	No	Train/Validation
827	Low Risk	109	No	Train/Validation
828	Low Risk	94	No	Train/Validation
829	High Risk	36	No	Train/Validation
830	High Risk	38	No	Train/Validation
831	High Risk	33	No	Train/Validation
832	Low Risk	100	No	Train/Validation
833	High Risk	123	No	Train/Validation
834	Low Risk	121	No	Train/Validation
835	Low Risk	123	No	Train/Validation
836	Low Risk	89	No	Train/Validation
837	High Risk	92	No	Train/Validation
838	Low Risk	162	No	Train/Validation
839	High Risk	2	No	Train/Validation
840	Low Risk	88	No	Train/Validation
841	Low Risk	122	No	Train/Validation
842	Low Risk	143	No	Train/Validation
843	Low Risk	91	No	Train/Validation
844	Low Risk	136	No	Train/Validation
845	Low Risk	38	No	Train/Validation
846	Low Risk	123	No	Train/Validation
847	High Risk	97	No	Train/Validation
848	High Risk	56	No	Train/Validation
849	High Risk	25	No	Train/Validation
850	Low Risk	155	No	Train/Validation
851	Low Risk	143	No	Train/Validation
852	Low Risk	89	No	Train/Validation
853	Low Risk	125	No	Train/Validation
854	High Risk	220	No	Train/Validation
855	High Risk	61	No	Train/Validation
856	High Risk	117	No	Train/Validation
857	High Risk	35	No	Train/Validation
858	High Risk	245	No	Train/Validation
859	High Risk	42	No	Train/Validation
860	High Risk	39	No	Train/Validation
861	Low Risk	37	No	Train/Validation
862	High Risk	103	No	Train/Validation
863	High Risk	5	No	Train/Validation
864	High Risk	107	No	Train/Validation
865	High Risk	78	No	Train/Validation
866	Low Risk	39	No	Train/Validation
867	High Risk	40	No	Train/Validation
868	Low Risk	73	No	Train/Validation
869	High Risk	63	No	Train/Validation
870	High Risk	37	No	Train/Validation
871	High Risk	35	No	Train/Validation
872	Low Risk	54	No	Train/Validation
873	High Risk	37	No	Train/Validation
874	High Risk	105	No	Train/Validation
875	Low Risk	60	No	Train/Validation
876	High Risk	114	No	Train/Validation
877	Low Risk	12	No	Train/Validation
878	Low Risk	38	No	Train/Validation
879	High Risk	83	No	Train/Validation
880	Low Risk	54	No	Train/Validation
881	Low Risk	29	No	Train/Validation
882	Low Risk	49	No	Train/Validation
883	Low Risk	42	No	Train/Validation
884	Low Risk	110	No	Train/Validation
885	Low Risk	112	No	Train/Validation
886	Low Risk	186	No	Train/Validation
887	High Risk	40	No	Train/Validation
888	Low Risk	59	No	Train/Validation
889	High Risk	39	No	Train/Validation
890	Low Risk	93	No	Train/Validation
891	High Risk	8	No	Train/Validation
892	Low Risk	29	No	Train/Validation
893	Low Risk	163	No	Train/Validation
894	Low Risk	146	No	Train/Validation
895	Low Risk	95	No	Train/Validation
896	Low Risk	63	No	Train/Validation
897	Low Risk	136	No	Train/Validation
898	Low Risk	125	No	Train/Validation
899	Low Risk	115	No	Train/Validation
900	Low Risk	38	No	Train/Validation
901	Low Risk	37	No	Train/Validation
902	Low Risk	55	No	Train/Validation
903	Low Risk	54	No	Train/Validation
904	High Risk	35	No	Train/Validation
905	High Risk	30	No	Train/Validation
906	Low Risk	43	No	Train/Validation
907	Low Risk	35	No	Train/Validation
908	High Risk	28	No	Train/Validation
909	Low Risk	73	No	Train/Validation
910	Low Risk	56	No	Train/Validation
911	Low Risk	106	No	Train/Validation
912	Low Risk	39	No	Train/Validation
913	High Risk	62	No	Train/Validation
914	Low Risk	36	No	Train/Validation
915	High Risk	36	No	Train/Validation
916	High Risk	35	No	Train/Validation
917	Low Risk	64	No	Train/Validation
918	Low Risk	52	No	Train/Validation
919	Low Risk	69	No	Train/Validation
920	Low Risk	98	No	Train/Validation
921	Low Risk	63	No	Train/Validation
922	High Risk	35	No	Train/Validation
923	Low Risk	60	No	Train/Validation
924	Low Risk	118	No	Train/Validation
925	Low Risk	132	No	Train/Validation
926	High Risk	94	No	Train/Validation
927	Low Risk	33	No	Train/Validation
928	High Risk	125	No	Train/Validation
929	High Risk	143	No	Train/Validation
930	High Risk	134	No	Train/Validation
931	Low Risk	162	No	Train/Validation
932	Low Risk	107	No	Train/Validation
933	High Risk	91	No	Train/Validation
934	High Risk	85	No	Train/Validation
935	Low Risk	120	No	Train/Validation
936	Low Risk	91	No	Train/Validation
937	High Risk	98	No	Train/Validation
938	Low Risk	56	No	Train/Validation
939	Low Risk	109	No	Train/Validation
940	Low Risk	101	No	Train/Validation
941	Low Risk	54	No	Train/Validation
942	Low Risk	37	No	Train/Validation
943	Low Risk	48	No	Train/Validation
944	Low Risk	46	No	Train/Validation
945	Low Risk	63	No	Train/Validation
946	Low Risk	7	No	Train/Validation
947	Low Risk	82	No	Train/Validation
948	Low Risk	36	No	Train/Validation
949	Low Risk	205	No	Train/Validation
950	Low Risk	164	No	Train/Validation
951	Low Risk	133	No	Train/Validation
952	Low Risk	58	No	Train/Validation
953	Low Risk	142	No	Train/Validation
954	Low Risk	126	No	Train/Validation
955	Low Risk	91	No	Train/Validation
956	Low Risk	107	No	Train/Validation
957	Low Risk	101	No	Train/Validation
958	Low Risk	56	No	Train/Validation
959	Low Risk	91	No	Train/Validation
960	Low Risk	33	No	Train/Validation
961	Low Risk	38	No	Train/Validation
962	Low Risk	48	No	Train/Validation
963	Low Risk	39	No	Train/Validation
964	Low Risk	60	No	Train/Validation
965	Low Risk	47	No	Train/Validation
966	Low Risk	36	No	Train/Validation
967	Low Risk	39	No	Train/Validation
968	Low Risk	179	No	Train/Validation
969	Low Risk	115	No	Train/Validation
970	Low Risk	139	No	Train/Validation
971	High Risk	60	No	Train/Validation
972	High Risk	113	No	Train/Validation
973	High Risk	133	No	Train/Validation
974	Low Risk	125	No	Train/Validation
975	Low Risk	103	No	Train/Validation
976	Low Risk	56	No	Train/Validation
977	Low Risk	37	No	Train/Validation
978	Low Risk	128	No	Train/Validation
979	Low Risk	28	No	Train/Validation
980	Low Risk	170	No	Train/Validation
981	Low Risk	149	No	Train/Validation
982	Low Risk	120	No	Train/Validation
983	Low Risk	103	No	Train/Validation
984	Low Risk	58	No	Train/Validation
985	Low Risk	163	No	Train/Validation
986	Low Risk	61	No	Train/Validation
987	High Risk	91	No	Train/Validation
988	Low Risk	41	No	Train/Validation
989	Low Risk	90	No	Train/Validation
990	Low Risk	107	No	Train/Validation
991	Low Risk	30	No	Train/Validation
992	Low Risk	57	No	Train/Validation
993	Low Risk	35	No	Train/Validation
994	Low Risk	102	No	Train/Validation
995	Low Risk	56	No	Train/Validation
996	Low Risk	34	No	Train/Validation
997	Low Risk	101	No	Train/Validation
998	Low Risk	57	No	Train/Validation
999	Low Risk	33	No	Train/Validation
1000	Low Risk	34	No	Train/Validation
1001	Low Risk	81	No	Train/Validation
1002	Low Risk	41	No	Train/Validation
1003	Low Risk	37	No	Train/Validation
1004	Low Risk	35	No	Train/Validation
1005	High Risk	59	No	Train/Validation
1006	High Risk	63	No	Train/Validation
1007	High Risk	39	No	Train/Validation
1008	High Risk	18	No	Train/Validation
1009	High Risk	37	No	Train/Validation
1010	High Risk	50	No	Train/Validation
1011	High Risk	59	No	Train/Validation
1012	High Risk	18	No	Train/Validation
1013	High Risk	34	No	Train/Validation
1014	High Risk	26	No	Train/Validation
1015	High Risk	57	No	Train/Validation
1016	High Risk	37	No	Train/Validation
1017	High Risk	36	No	Train/Validation
1018	High Risk	38	No	Train/Validation
1019	Low Risk	103	No	Train/Validation
1020	High Risk	63	No	Train/Validation
1021	High Risk	38	No	Train/Validation
1022	Low Risk	50	Yes	Train/Validation
1023	High Risk	115	Yes	Train/Validation
1024	High Risk	74	Yes	Train/Validation
1025	High Risk	31	Yes	Train/Validation
1026	Low Risk	2	Yes	Train/Validation
1027	Low Risk	12	Yes	Train/Validation
1028	Low Risk	111	Yes	Train/Validation
1029	Low Risk	4	Yes	Train/Validation
1030	Low Risk	3	Yes	Train/Validation
1031	Low Risk	42	Yes	Train/Validation
1032	Low Risk	27	Yes	Train/Validation
1033	Low Risk	58	Yes	Train/Validation
1034	Low Risk	66	Yes	Train/Validation
1035	Low Risk	89	Yes	Train/Validation
1036	High Risk	144	Yes	Train/Validation
1037	Low Risk	74	Yes	Train/Validation
1038	Low Risk	29	Yes	Train/Validation
1039	Low Risk	167	Yes	Train/Validation
1040	Low Risk	54	Yes	Train/Validation
1041	High Risk	29	Yes	Train/Validation
1042	High Risk	43	Yes	Train/Validation
1043	High Risk	129	Yes	Train/Validation
1044	High Risk	10	Yes	Train/Validation
1045	Low Risk	24	Yes	Train/Validation
1046	Low Risk	103	Yes	Train/Validation
1047	High Risk	25	Yes	Train/Validation
1048	High Risk	83	Yes	Train/Validation
1049	High Risk	70	Yes	Train/Validation
1050	Low Risk	47	Yes	Train/Validation
1051	Low Risk	139	Yes	Train/Validation
1052	Low Risk	32	Yes	Train/Validation
1053	Low Risk	38	Yes	Train/Validation
1054	Low Risk	86	Yes	Train/Validation
1055	High Risk	88	Yes	Train/Validation
1056	High Risk	130	No	Train/Validation
1057	High Risk	130	No	Train/Validation
1058	High Risk	127	No	Train/Validation
1059	High Risk	126	No	Train/Validation
1060	Low Risk	45	No	Train/Validation
1061	High Risk	122	No	Train/Validation
1062	Low Risk	121	No	Train/Validation
1063	Low Risk	117	No	Train/Validation
1064	Low Risk	118	No	Train/Validation
1065	High Risk	116	No	Train/Validation
1066	Low Risk	110	No	Train/Validation
1067	High Risk	86	No	Train/Validation
1068	High Risk	62	No	Train/Validation
1069	Low Risk	85	No	Train/Validation
1070	Low Risk	87	No	Train/Validation
1071	Low Risk	25	No	Train/Validation
1072	Low Risk	84	No	Train/Validation
1073	Low Risk	48	No	Train/Validation
1074	Low Risk	83	No	Train/Validation
1075	Low Risk	83	No	Train/Validation
1076	Low Risk	41	No	Train/Validation
1077	Low Risk	79	No	Train/Validation
1078	Low Risk	75	No	Train/Validation
1079	Low Risk	68	No	Train/Validation
1080	Low Risk	86	No	Train/Validation
1081	Low Risk	74	No	Train/Validation
1082	High Risk	77	No	Train/Validation
1083	High Risk	87	No	Train/Validation
1084	High Risk	88	No	Train/Validation
1085	High Risk	111	No	Train/Validation
1086	High Risk	75	No	Train/Validation
1087	High Risk	108	No	Train/Validation
1088	Low Risk	100	No	Train/Validation
1089	Low Risk	101	No	Train/Validation
1090	Low Risk	73	No	Train/Validation
1091	High Risk	63	No	Train/Validation
1092	Low Risk	110	No	Train/Validation
1093	Low Risk	104	No	Train/Validation
1094	High Risk	95	No	Train/Validation
1095	High Risk	102	No	Train/Validation
1096	Low Risk	89	No	Train/Validation
1097	Low Risk	113	No	Train/Validation
1098	High Risk	100	No	Train/Validation
1099	Low Risk	67	No	Train/Validation
1100	Low Risk	18	No	Train/Validation
1101	High Risk	43	No	Train/Validation
1102	High Risk	37	No	Train/Validation
1103	High Risk	66	No	Train/Validation
1104	Low Risk	94	No	Train/Validation
1105	Low Risk	51	No	Train/Validation
1106	High Risk	23	No	Train/Validation
1107	Low Risk	123	No	Train/Validation
1108	Low Risk	98	No	Train/Validation
1109	Low Risk	102	No	Train/Validation
1110	Low Risk	51	No	Train/Validation
1111	Low Risk	18	No	Train/Validation
1112	Low Risk	17	No	Train/Validation
1113	Low Risk	98	No	Train/Validation
1114	Low Risk	55	No	Train/Validation
1115	Low Risk	94	No	Train/Validation
1116	Low Risk	80	No	Train/Validation
1117	Low Risk	74	No	Train/Validation
1118	Low Risk	2	No	Train/Validation
1119	Low Risk	127	No	Train/Validation
1120	Low Risk	100	No	Train/Validation
1121	Low Risk	51	No	Train/Validation
1122	Low Risk	43	No	Train/Validation
1123	High Risk	97	No	Train/Validation
1124	Low Risk	87	No	Train/Validation
1125	Low Risk	53	No	Train/Validation
1126	Low Risk	116	No	Train/Validation
1127	Low Risk	28	No	Train/Validation
1128	Low Risk	91	No	Train/Validation
1129	Low Risk	79	No	Train/Validation
1130	Low Risk	101	No	Train/Validation
1131	Low Risk	84	No	Train/Validation
1132	High Risk	83	No	Train/Validation
1133	Low Risk	69	No	Train/Validation
1134	Low Risk	60	No	Train/Validation
1135	Low Risk	32	No	Train/Validation
1136	High Risk	93	No	Train/Validation
1137	Low Risk	116	No	Train/Validation
1138	Low Risk	118	No	Train/Validation
1139	Low Risk	76	No	Train/Validation
1140	Low Risk	65	No	Train/Validation
1141	Low Risk	42	No	Train/Validation
1142	Low Risk	111	No	Train/Validation
1143	Low Risk	107	No	Train/Validation
1144	Low Risk	116	No	Train/Validation
1145	High Risk	80	No	Train/Validation
1146	High Risk	109	No	Train/Validation
1147	Low Risk	114	No	Train/Validation
1148	Low Risk	71	No	Train/Validation
1149	Low Risk	80	No	Train/Validation
1150	Low Risk	72	No	Train/Validation
1151	Low Risk	116	No	Train/Validation
1152	Low Risk	80	No	Train/Validation
1153	Low Risk	58	No	Train/Validation
1154	Low Risk	74	No	Train/Validation
1155	Low Risk	63	No	Train/Validation
1156	Low Risk	55	No	Train/Validation
1157	Low Risk	72	No	Train/Validation
1158	Low Risk	59	No	Train/Validation
1159	Low Risk	143	No	Train/Validation
1160	Low Risk	142	No	Train/Validation
1161	Low Risk	78	No	Train/Validation
1162	Low Risk	115	No	Train/Validation
1163	Low Risk	113	No	Train/Validation
1164	Low Risk	113	No	Train/Validation
1165	Low Risk	11	No	Train/Validation
1166	Low Risk	110	No	Train/Validation
1167	Low Risk	110	No	Train/Validation
1168	High Risk	27	No	Train/Validation
1169	Low Risk	105	No	Train/Validation
1170	Low Risk	100	No	Train/Validation
1171	Low Risk	117	No	Train/Validation
1172	Low Risk	116	No	Train/Validation
1173	Low Risk	115	No	Train/Validation
1174	Low Risk	115	No	Train/Validation
1175	Low Risk	114	No	Train/Validation
1176	Low Risk	114	No	Train/Validation
1177	Low Risk	112	No	Train/Validation
1178	Low Risk	45	No	Train/Validation
1179	Low Risk	99	No	Train/Validation
1180	Low Risk	97	No	Train/Validation
1181	Low Risk	97	No	Train/Validation
1182	Low Risk	100	No	Train/Validation
1183	Low Risk	95	No	Train/Validation
1184	Low Risk	42	No	Train/Validation
1185	Low Risk	94	No	Train/Validation
1186	Low Risk	92	No	Train/Validation
1187	Low Risk	88	No	Train/Validation
1188	Low Risk	88	No	Train/Validation
1189	Low Risk	86	No	Train/Validation
1190	Low Risk	54	No	Train/Validation
1191	High Risk	167	No	Train/Validation
1192	High Risk	69	No	Train/Validation
1193	High Risk	107	No	Train/Validation
1194	High Risk	85	No	Train/Validation
1195	Low Risk	107	No	Train/Validation
1196	High Risk	116	No	Train/Validation
1197	Low Risk	116	No	Train/Validation
1198	Low Risk	4	No	Train/Validation
1199	High Risk	115	No	Train/Validation
1200	Low Risk	113	No	Train/Validation
1201	Low Risk	112	No	Train/Validation
1202	Low Risk	113	No	Train/Validation
1203	High Risk	147	No	Train/Validation
1204	High Risk	68	No	Train/Validation
1205	Low Risk	77	No	Train/Validation
1206	High Risk	111	No	Train/Validation
1207	High Risk	110	No	Train/Validation
1208	Low Risk	108	No	Train/Validation
1209	Low Risk	108	No	Train/Validation
1210	Low Risk	108	No	Train/Validation
1211	Low Risk	105	No	Train/Validation
1212	Low Risk	57	No	Train/Validation
1213	Low Risk	63	No	Train/Validation
1214	Low Risk	65	No	Train/Validation
1215	Low Risk	63	No	Train/Validation
1216	Low Risk	80	No	Train/Validation
1217	Low Risk	145	No	Train/Validation
1218	Low Risk	79	No	Train/Validation
1219	Low Risk	86	No	Train/Validation
125	Low Risk	3	No	External Test
126	High Risk	4	Yes	External Test
127	Low Risk	4	No	External Test
128	Low Risk	6	No	External Test
129	Low Risk	7	Yes	External Test
130	Low Risk	7	Yes	External Test
131	Low Risk	7	Yes	External Test
132	Low Risk	10	Yes	External Test
133	Low Risk	11	No	External Test
134	High Risk	14	Yes	External Test
135	High Risk	16	Yes	External Test
136	High Risk	18	Yes	External Test
137	Low Risk	19	Yes	External Test
138	Low Risk	20	Yes	External Test
139	Low Risk	22	Yes	External Test
140	Low Risk	22	Yes	External Test
141	High Risk	22	Yes	External Test
142	High Risk	23	Yes	External Test
143	High Risk	24	Yes	External Test
144	High Risk	25	No	External Test
145	High Risk	26	Yes	External Test
146	Low Risk	27	No	External Test
147	High Risk	27	No	External Test
148	High Risk	28	Yes	External Test
149	Low Risk	32	Yes	External Test
150	Low Risk	34	Yes	External Test
151	Low Risk	36	Yes	External Test
152	Low Risk	41	No	External Test
153	Low Risk	42	No	External Test
154	High Risk	43	No	External Test
155	Low Risk	45	No	External Test
156	Low Risk	45	No	External Test
157	Low Risk	48	Yes	External Test
158	Low Risk	48	No	External Test
159	Low Risk	49	No	External Test
160	High Risk	52	No	External Test
161	Low Risk	55	No	External Test
162	Low Risk	59	No	External Test
163	High Risk	59	No	External Test
164	High Risk	60	Yes	External Test
165	High Risk	60	No	External Test
166	Low Risk	60	No	External Test
167	Low Risk	61	No	External Test
168	Low Risk	62	No	External Test
169	High Risk	62	No	External Test
170	High Risk	63	No	External Test
171	High Risk	66	No	External Test
172	Low Risk	66	No	External Test
173	High Risk	67	Yes	External Test
174	High Risk	68	No	External Test
175	Low Risk	68	No	External Test
176	High Risk	68	No	External Test
177	High Risk	69	No	External Test
178	High Risk	69	No	External Test
179	Low Risk	69	No	External Test
180	Low Risk	69	No	External Test
181	Low Risk	69	No	External Test
182	Low Risk	70	No	External Test
183	High Risk	72	No	External Test
184	High Risk	72	Yes	External Test
185	High Risk	73	No	External Test
186	High Risk	74	No	External Test
187	Low Risk	76	No	External Test
188	Low Risk	76	No	External Test
189	High Risk	76	No	External Test
190	Low Risk	77	No	External Test
191	Low Risk	78	No	External Test
192	Low Risk	78	No	External Test
193	Low Risk	78	No	External Test
194	High Risk	80	No	External Test
195	High Risk	83	Yes	External Test
196	Low Risk	83	No	External Test
197	High Risk	83	No	External Test
198	High Risk	84	No	External Test
199	High Risk	85	No	External Test
200	Low Risk	85	No	External Test
201	High Risk	85	No	External Test
202	High Risk	86	No	External Test
203	High Risk	86	No	External Test
204	High Risk	87	No	External Test
205	Low Risk	87	No	External Test
206	Low Risk	88	No	External Test
207	Low Risk	88	No	External Test
208	Low Risk	92	No	External Test
209	Low Risk	94	No	External Test
210	High Risk	95	No	External Test
211	High Risk	96	Yes	External Test
212	Low Risk	97	No	External Test
213	Low Risk	97	No	External Test
214	Low Risk	98	No	External Test
215	High Risk	98	No	External Test
216	Low Risk	99	No	External Test
217	Low Risk	99	No	External Test
218	Low Risk	100	No	External Test
219	Low Risk	100	No	External Test
220	High Risk	100	No	External Test
221	Low Risk	105	No	External Test
222	Low Risk	105	No	External Test
223	High Risk	105	No	External Test
224	Low Risk	106	No	External Test
225	High Risk	107	No	External Test
226	High Risk	107	No	External Test
227	High Risk	107	No	External Test
228	High Risk	108	No	External Test
229	Low Risk	108	No	External Test
230	Low Risk	108	No	External Test
231	Low Risk	109	No	External Test
232	High Risk	110	No	External Test
233	High Risk	110	No	External Test
234	Low Risk	110	No	External Test
235	Low Risk	110	No	External Test
236	High Risk	110	No	External Test
237	Low Risk	111	No	External Test
238	Low Risk	111	No	External Test
239	High Risk	112	No	External Test
240	Low Risk	112	No	External Test
241	Low Risk	112	No	External Test
242	High Risk	113	No	External Test
243	Low Risk	113	No	External Test
244	Low Risk	113	No	External Test
245	Low Risk	113	No	External Test
246	Low Risk	113	No	External Test
247	Low Risk	114	No	External Test
248	High Risk	114	No	External Test
249	Low Risk	115	No	External Test
250	Low Risk	115	No	External Test
251	Low Risk	115	No	External Test
252	High Risk	115	No	External Test
253	Low Risk	116	No	External Test
254	Low Risk	116	No	External Test
255	High Risk	116	No	External Test
256	High Risk	116	No	External Test
257	High Risk	116	No	External Test
258	Low Risk	117	No	External Test
259	Low Risk	117	No	External Test
260	Low Risk	118	No	External Test
261	Low Risk	121	No	External Test
262	Low Risk	122	No	External Test
263	High Risk	122	No	External Test
264	Low Risk	122	No	External Test
265	High Risk	123	No	External Test
266	Low Risk	126	No	External Test
267	High Risk	127	No	External Test
268	High Risk	127	No	External Test
269	Low Risk	127	No	External Test
270	High Risk	130	No	External Test
271	Low Risk	130	No	External Test
272	High Risk	132	No	External Test
273	Low Risk	134	No	External Test
274	Low Risk	136	No	External Test
275	Low Risk	138	No	External Test
276	Low Risk	142	No	External Test
277	High Risk	143	No	External Test
278	Low Risk	147	No	External Test
279	High Risk	152	No	External Test
280	Low Risk	167	No	External Test
281	Low Risk	171	No	External Test
282	High Risk	186	No	External Test
283	High Risk	234	No	External Test
